# Supplementary material for: A Large Genetic Causal Analysis of the Gut Microbiota and Urological Cancers: A Bidirectional Mendelian Randomization Study
Source: Nutrients. 2023 Sep 21;15(18):4086. doi: 10.3390/nu15184086 (PMC10537765; doi:10.3390/nu15184086)
Supplement: Supplementary file 1 [file nutrients-15-04086-s001.zip]

Archive with 2 entries (2 files):
- nutrients-2597950-supplementary Figure.pdf
- nutrients-2597950-supplementary Table.xlsx
