# Supplementary material for: A Large Genetic Causal Analysis of the Gut Microbiota and Urological Cancers: A Bidirectional Mendelian Randomization Study
Source: Nutrients. 2023 Sep 21;15(18):4086. doi: 10.3390/nu15184086 (PMC10537765; doi:10.3390/nu15184086)
Supplement: Supplementary file 1 [file nutrients-15-04086-s001.zip › nutrients-2597950-supplementary Table.xlsx]

## Sheet: S1
S2: Selected SNP (p < 5E-8)
S3: Selected SNP (p < 1E-5)
S4: SNP for significant causal association (p < 5E-8)
S5: SNP for significant causal association (p < 1E-5)
S6: Potential causal association for reverse MR analysis

## Sheet: S2
exposure	SNP	other_allele.exposure	effect_allele.exposure	beta.exposure	se.exposure	pval.exposure	samplesize.exposure	mr_keep.exposure	eaf.exposure	R2	F
class.Actinobacteria.id.419	rs182549	T	C	0.111489	0.012066	3.79e-20	16313	TRUE	0.4911	0.00621298	101.973
family.Bifidobacteriaceae.id.433	rs182549	T	C	0.11707	0.0126703	5.94e-20	14915	TRUE	0.4911	0.00685051	102.866
family.Bifidobacteriaceae.id.433	rs7322849	C	T	0.110676	0.0200996	1.74e-08	14915	TRUE	0.0964	0.00213397	31.8919
family.Oxalobacteraceae.id.2966	rs4428215	A	G	0.12561	0.0230053	4.88e-08	5167	TRUE	0.2604	0.00607735	31.5814
family.Peptostreptococcaceae.id.2042	rs61841503	A	G	0.0919658	0.0161331	9.8e-09	15333	TRUE	0.1372	0.00200238	30.7601
family.Streptococcaceae.id.1850	rs11110281	C	T	-0.130554	0.0225943	1.4e-08	15316	TRUE	0.0676	0.00214862	32.9748
genus..Eubacteriumcoprostanoligenesgroup.id.11375	rs17159861	T	C	0.0962228	0.0168388	1.04e-08	17380	TRUE	0.1332	0.00213801	37.2339
genus..Ruminococcustorquesgroup.id.14377	rs35866622	C	T	-0.0612024	0.0109421	2.21e-08	17240	TRUE	0.4404	0.00184625	31.8846
genus.Allisonella.id.2174	rs602075	G	A	0.168974	0.0296976	3.57e-08	3212	TRUE	0.2306	0.0101317	32.8557
genus.Bifidobacterium.id.436	rs182549	T	C	0.119703	0.0127294	1.28e-20	14778	TRUE	0.4911	0.00716219	106.592
genus.Bifidobacterium.id.436	rs7322849	C	T	0.112428	0.0201813	1.08e-08	14778	TRUE	0.0964	0.00220209	32.6099
genus.Erysipelatoclostridium.id.11381	rs7221249	G	A	0.0839861	0.0142741	4.31e-09	9781	TRUE	0.5467	0.00349606	34.3079
genus.Intestinibacter.id.11345	rs10805326	A	G	0.0775151	0.0139665	3.55e-08	12303	TRUE	0.2783	0.00241364	29.762
genus.Oxalobacter.id.2978	rs736744	T	C	0.117882	0.0211262	2.57e-08	4655	TRUE	0.4155	0.00674965	31.6195
genus.Romboutsia.id.11347	rs61841503	A	G	0.092888	0.0171454	4e-08	13568	TRUE	0.1372	0.00204274	27.7685
genus.RuminococcaceaeUCG013.id.11370	rs12781711	T	C	-0.0656129	0.0117477	2.55e-08	16772	TRUE	0.3131	0.00185176	31.1117
genus.Streptococcus.id.1853	rs11110281	C	T	-0.137519	0.0227398	2.58e-09	15120	TRUE	0.0676	0.00238399	36.1272
genus.Tyzzerella3.id.11335	rs67476743	G	T	0.132164	0.022208	3.74e-09	4948	TRUE	0.2853	0.00712327	35.4845
order.Bifidobacteriales.id.432	rs182549	T	C	0.11707	0.0126703	5.94e-20	14915	TRUE	0.4911	0.00685051	102.866
order.Bifidobacteriales.id.432	rs7322849	C	T	0.110676	0.0200996	1.74e-08	14915	TRUE	0.0964	0.00213397	31.8919
order.Gastranaerophilales.id.1591	rs9864379	C	T	-0.160521	0.0292752	4.66e-08	5768	TRUE	0.1133	0.00517729	30.0076
phylum.Actinobacteria.id.400	rs7570971	C	A	0.086653	0.0113623	1.41e-14	17782	TRUE	0.5099	0.0037529	66.978

## Sheet: S3
exposure	SNP	other_allele.exposure	effect_allele.exposure	beta.exposure	se.exposure	pval.exposure	samplesize.exposure	mr_keep.exposure	eaf.exposure	R2	F
class.Actinobacteria.id.419	rs182549	T	C	0.111489	0.012066	3.79e-20	16313	TRUE	0.4911	0.00621298	101.973
class.Actinobacteria.id.419	rs6660520	G	A	0.0711483	0.0134495	1.11e-07	16308	TRUE	0.2147	0.00170697	27.8815
class.Actinobacteria.id.419	rs8047955	G	A	0.0575816	0.0116762	8.34e-07	16306	TRUE	0.3519	0.00151237	24.695
class.Actinobacteria.id.419	rs7322849	C	T	0.0944467	0.0192976	6.21e-07	16313	TRUE	0.0964	0.00155402	25.3871
class.Actinobacteria.id.419	rs72767435	C	T	-0.126352	0.0273626	2.57e-06	12898	TRUE	0.0676	0.00201254	26.006
class.Actinobacteria.id.419	rs134366	A	G	0.111877	0.023501	1.5e-06	14302	TRUE	0.0596	0.00140303	20.0915
class.Actinobacteria.id.419	rs11745923	T	G	0.0563759	0.0115529	1.58e-06	16312	TRUE	0.3966	0.00152116	24.8479
class.Actinobacteria.id.419	rs1515761	C	T	0.0762317	0.0169884	4.96e-06	15525	TRUE	0.1332	0.00134191	20.8585
class.Actinobacteria.id.419	rs1961273	T	C	0.0602969	0.0126047	1.75e-06	16313	TRUE	0.2714	0.00143787	23.4869
class.Actinobacteria.id.419	rs12049045	G	A	0.0510452	0.0114325	8.63e-06	16311	TRUE	0.3817	0.00122988	20.0827
class.Actinobacteria.id.419	rs1376754	A	G	0.0509242	0.0112503	6.71e-06	16182	TRUE	0.4702	0.00129203	20.9321
class.Actinobacteria.id.419	rs11655079	C	T	-0.0560674	0.0124286	5.93e-06	16309	TRUE	0.2495	0.00117726	19.2202
class.Actinobacteria.id.419	rs80083040	G	T	0.155784	0.0348017	8.62e-06	8003	TRUE	0.0517	0.00237964	19.0849
class.Actinobacteria.id.419	rs961091	A	G	0.0501255	0.011255	8.68e-06	16311	TRUE	0.4334	0.001234	20.1501
class.Actinobacteria.id.419	rs4945008	G	A	0.0540741	0.0121393	5.39e-06	16313	TRUE	0.3002	0.00122855	20.0635
class.Actinobacteria.id.419	rs857444	T	C	0.0509553	0.011539	8.92e-06	16312	TRUE	0.3608	0.0011976	19.5563
class.Alphaproteobacteria.id.2379	rs9813022	G	A	-0.0751277	0.0153867	1.05e-06	9593	TRUE	0.3022	0.00238043	22.8852
class.Alphaproteobacteria.id.2379	rs76784716	G	A	0.133271	0.0267738	5.09e-07	9593	TRUE	0.0716	0.0023613	22.7008
class.Alphaproteobacteria.id.2379	rs140912403	T	C	-0.160677	0.0317708	6.2e-07	8520	TRUE	0.0646	0.0031201	26.6602
class.Alphaproteobacteria.id.2379	rs34569731	G	A	0.0705145	0.0157564	7.38e-06	9115	TRUE	0.335	0.0022154	20.2338
class.Alphaproteobacteria.id.2379	rs55876211	T	C	-0.080811	0.0184159	7.54e-06	9589	TRUE	0.172	0.00186007	17.8657
class.Alphaproteobacteria.id.2379	rs7960664	A	G	0.0969489	0.0215149	8.84e-06	9596	TRUE	0.1511	0.00241122	23.1892
class.Alphaproteobacteria.id.2379	rs62285697	T	C	0.0805256	0.0180912	9.76e-06	9115	TRUE	0.1998	0.00207344	18.9345
class.Bacilli.id.1673	rs2952251	G	A	-0.0598868	0.0123903	1.08e-06	17360	TRUE	0.2525	0.00135383	23.5317
class.Bacilli.id.1673	rs77558518	G	A	-0.107255	0.0222879	1.34e-06	15836	TRUE	0.0646	0.00139025	22.0439
class.Bacilli.id.1673	rs57872228	T	C	-0.0714773	0.0146647	9.22e-07	17375	TRUE	0.171	0.0014485	25.2012
class.Bacilli.id.1673	rs35344081	A	G	0.0619529	0.0127066	1.01e-06	17374	TRUE	0.2406	0.00140255	24.3994
class.Bacilli.id.1673	rs78938557	C	T	0.108007	0.0232858	1.07e-06	15226	TRUE	0.0676	0.00147057	22.4209
class.Bacilli.id.1673	rs11730038	A	G	-0.0630747	0.0128717	1.96e-06	17377	TRUE	0.2406	0.00145381	25.2967
class.Bacilli.id.1673	rs9581006	T	C	0.225309	0.0467697	1.79e-06	4253	TRUE	0.0457	0.0044278	18.9063
class.Bacilli.id.1673	rs11110282	G	A	-0.101189	0.0217379	4.85e-06	16026	TRUE	0.0676	0.00129077	20.71
class.Bacilli.id.1673	rs4028634	C	T	0.0520614	0.0109842	2.21e-06	17377	TRUE	0.4254	0.00132503	23.0529
class.Bacilli.id.1673	rs694949	G	A	-0.081146	0.0180042	7.6e-06	16600	TRUE	0.1223	0.00141363	23.4967
class.Bacilli.id.1673	rs12797734	C	T	0.0572158	0.0126793	7.21e-06	16902	TRUE	0.2525	0.00123576	20.9102
class.Bacilli.id.1673	rs28564647	G	T	-0.0613034	0.0137579	7.81e-06	17368	TRUE	0.2058	0.0012285	21.3604
class.Bacilli.id.1673	rs7666190	A	C	-0.104044	0.0247934	8.47e-06	10436	TRUE	0.0626	0.00127048	13.273
class.Bacilli.id.1673	rs4459992	C	T	0.0535854	0.0116362	4.3e-06	17362	TRUE	0.3201	0.00124984	21.7243
class.Bacilli.id.1673	rs34989881	G	A	0.111056	0.0246039	6.55e-06	12966	TRUE	0.0656	0.00151199	19.6312
class.Bacilli.id.1673	rs13068444	G	A	0.0601035	0.0136407	9.53e-06	17260	TRUE	0.1928	0.00112439	19.4266
class.Bacilli.id.1673	rs1595463	A	C	0.0476864	0.0108547	7.97e-06	17358	TRUE	0.4871	0.00113624	19.743
class.Bacilli.id.1673	rs74663707	T	C	0.0979154	0.0224074	8.46e-06	15769	TRUE	0.0726	0.00129103	20.382
class.Bacteroidia.id.912	rs55773148	A	G	-0.121514	0.0236759	3.9e-07	11349	TRUE	0.0527	0.00147427	16.7533
class.Bacteroidia.id.912	rs7631304	A	G	-0.0645771	0.0132957	8.37e-07	18334	TRUE	0.17	0.00117683	21.5991
class.Bacteroidia.id.912	rs73975615	A	G	-0.207018	0.0442633	1.22e-06	14306	TRUE	0.0109	0.000924086	13.2304
class.Bacteroidia.id.912	rs111845179	C	T	0.102648	0.0213843	9.24e-07	16393	TRUE	0.0616	0.00121814	19.9909
class.Bacteroidia.id.912	rs2032750	C	T	-0.0508393	0.0106807	1.92e-06	17853	TRUE	0.4513	0.00128006	22.8796
class.Bacteroidia.id.912	rs929878	T	C	-0.0548532	0.012153	4.73e-06	18334	TRUE	0.2445	0.0011116	20.4005
class.Bacteroidia.id.912	rs17343978	C	A	-0.0552057	0.0120278	8.36e-06	18334	TRUE	0.2604	0.00117391	21.5454
class.Bacteroidia.id.912	rs72706335	C	T	-0.22241	0.0493458	7.66e-06	3819	TRUE	0.0656	0.00606421	23.2883
class.Bacteroidia.id.912	rs11146701	G	A	0.0473596	0.010541	7.08e-06	18220	TRUE	0.4254	0.0010965	19.998
class.Bacteroidia.id.912	rs62531359	G	T	0.0655728	0.0149891	9.09e-06	18320	TRUE	0.1451	0.00106674	19.5615
class.Bacteroidia.id.912	rs4146051	G	A	-0.107377	0.0245661	8.76e-06	11372	TRUE	0.0557	0.00121288	13.8072
class.Bacteroidia.id.912	rs79585701	C	A	0.0646823	0.0149628	9.99e-06	18334	TRUE	0.1292	0.000941416	17.2743
class.Bacteroidia.id.912	rs4916508	A	G	-0.0466729	0.0105312	8.47e-06	18324	TRUE	0.4354	0.001071	19.6439
class.Bacteroidia.id.912	rs62575403	T	C	0.140055	0.0311128	7.06e-06	9668	TRUE	0.0437	0.00163946	15.8731
class.Betaproteobacteria.id.2867	rs4033856	T	C	0.0832423	0.0167237	5.17e-07	15945	TRUE	0.1292	0.00155919	24.897
class.Betaproteobacteria.id.2867	rs6087811	G	T	-0.0978177	0.0198522	7.44e-07	16184	TRUE	0.0815	0.00143252	23.2144
class.Betaproteobacteria.id.2867	rs62395635	C	T	0.109741	0.0236	2.94e-06	15108	TRUE	0.0706	0.00158043	23.9117
class.Betaproteobacteria.id.2867	rs2613606	T	C	-0.0513106	0.0109091	2.2e-06	17146	TRUE	0.3936	0.00125678	21.5733
class.Betaproteobacteria.id.2867	rs1928341	G	A	0.0525581	0.0110408	2.02e-06	17150	TRUE	0.4215	0.00134713	23.1318
class.Betaproteobacteria.id.2867	rs11128180	G	A	0.0592944	0.0128769	3.67e-06	17151	TRUE	0.2237	0.00122111	20.9663
class.Betaproteobacteria.id.2867	rs2321387	A	G	-0.0494596	0.0109424	5.8e-06	17149	TRUE	0.5298	0.00121878	20.924
class.Betaproteobacteria.id.2867	rs1511453	G	A	0.0923492	0.0199158	4.76e-06	17085	TRUE	0.0636	0.00101582	17.3708
class.Betaproteobacteria.id.2867	rs9964679	G	A	0.052911	0.0114866	4.85e-06	17151	TRUE	0.3101	0.00119787	20.5669
class.Betaproteobacteria.id.2867	rs56386628	T	C	-0.0622252	0.0135688	5.87e-06	17147	TRUE	0.2177	0.00131885	22.6415
class.Betaproteobacteria.id.2867	rs320161	G	A	0.0572286	0.01262	7.33e-06	17035	TRUE	0.2753	0.00130683	22.2884
class.Betaproteobacteria.id.2867	rs75242906	T	C	-0.121083	0.028075	9.27e-06	10803	TRUE	0.0537	0.00149005	16.1181
class.Clostridia.id.1859	rs6815608	C	T	0.103803	0.0210883	4.02e-07	16731	TRUE	0.0845	0.00166712	27.9358
class.Clostridia.id.1859	rs112334273	A	G	0.0641008	0.0127404	3.81e-07	18217	TRUE	0.2455	0.00152219	27.7689
class.Clostridia.id.1859	rs6814436	C	T	0.0739995	0.0150815	9.65e-07	18336	TRUE	0.1322	0.00125643	23.0644
class.Clostridia.id.1859	rs72915163	C	T	-0.0581025	0.0120557	1.34e-06	18317	TRUE	0.2654	0.00131635	24.1407
class.Clostridia.id.1859	rs2273429	G	A	-0.0724037	0.0153105	4.52e-06	18337	TRUE	0.1074	0.00100511	18.4472
class.Clostridia.id.1859	rs10774377	G	A	0.052659	0.0113858	3.24e-06	18330	TRUE	0.334	0.00123366	22.6385
class.Clostridia.id.1859	rs13179700	C	T	0.0511937	0.0109569	3.37e-06	18338	TRUE	0.3549	0.00120004	22.0304
class.Clostridia.id.1859	rs1842454	A	G	-0.0547202	0.0127338	8.72e-06	18340	TRUE	0.2068	0.000982333	18.0317
class.Clostridia.id.1859	rs76767978	A	G	0.0698882	0.0156319	8.4e-06	18329	TRUE	0.1183	0.00101893	18.693
class.Clostridia.id.1859	rs13105690	C	T	-0.0529097	0.011818	8.78e-06	18340	TRUE	0.2674	0.0010968	20.1353
class.Clostridia.id.1859	rs72738886	C	T	0.086617	0.0190393	8.24e-06	16934	TRUE	0.0775	0.00107276	18.1835
class.Clostridia.id.1859	rs6797343	T	G	0.0592279	0.0134556	9.36e-06	18340	TRUE	0.174	0.00100835	18.5098
class.Coriobacteriia.id.809	rs719099	G	A	0.0778402	0.0155815	5.43e-07	17687	TRUE	0.1362	0.0014257	25.2495
class.Coriobacteriia.id.809	rs240104	C	T	-0.0603429	0.0126849	1.52e-06	17577	TRUE	0.2445	0.00134523	23.6742
class.Coriobacteriia.id.809	rs11250875	C	T	0.06075	0.0130939	4.83e-06	17690	TRUE	0.2087	0.00121895	21.5871
class.Coriobacteriia.id.809	rs34739816	T	G	0.0965017	0.0207666	3.88e-06	16593	TRUE	0.0815	0.00139424	23.1641
class.Coriobacteriia.id.809	rs45480394	G	T	-0.0504262	0.0113307	9.71e-06	17413	TRUE	0.3618	0.00117427	20.4692
class.Coriobacteriia.id.809	rs1816223	G	A	-0.0586265	0.0129006	4.84e-06	17688	TRUE	0.2107	0.00114321	20.2419
class.Coriobacteriia.id.809	rs7898585	C	T	0.0731501	0.0164186	5.25e-06	17691	TRUE	0.1262	0.00118013	20.9
class.Coriobacteriia.id.809	rs67561917	G	A	-0.0714367	0.0154113	5.39e-06	17333	TRUE	0.1421	0.00124424	21.5908
class.Coriobacteriia.id.809	rs3025411	G	A	0.0926543	0.0209468	8.27e-06	15671	TRUE	0.1044	0.00160537	25.195
class.Coriobacteriia.id.809	rs11656361	C	A	0.0773006	0.017553	8.02e-06	16665	TRUE	0.1292	0.00134455	22.4344
class.Coriobacteriia.id.809	rs1397793	A	G	-0.0498855	0.0112446	9.77e-06	17527	TRUE	0.3857	0.00117926	20.6909
class.Coriobacteriia.id.809	rs11073596	G	T	0.0510212	0.0114339	8.14e-06	17527	TRUE	0.34	0.0011683	20.4984
class.Coriobacteriia.id.809	rs2442778	A	G	-0.116408	0.0258545	9.03e-06	13472	TRUE	0.0457	0.00118195	15.9397
class.Coriobacteriia.id.809	rs7540303	T	C	0.0483227	0.0109062	9.62e-06	17691	TRUE	0.4215	0.00113876	20.1666
class.Coriobacteriia.id.809	rs13307134	T	C	0.0565686	0.0126265	7.8e-06	17527	TRUE	0.2356	0.00115259	20.2225
class.Coriobacteriia.id.809	rs4880783	T	G	0.056503	0.0125055	5.9e-06	17691	TRUE	0.2117	0.00106558	18.8691
class.Coriobacteriia.id.809	rs12974142	A	G	0.0789796	0.0177205	8.51e-06	17413	TRUE	0.1083	0.00120478	21.0017
class.Coriobacteriia.id.809	rs8010111	A	G	-0.103377	0.0229286	6.9e-06	15996	TRUE	0.0646	0.00129154	20.6836
class.Deltaproteobacteria.id.3087	rs6058181	T	C	0.0825716	0.0165958	3.4e-07	15100	TRUE	0.1233	0.00147403	22.2877
class.Deltaproteobacteria.id.3087	rs4506934	T	C	-0.0936514	0.02012	3.59e-06	15061	TRUE	0.1123	0.00174866	26.3791
class.Deltaproteobacteria.id.3087	rs17791387	G	A	-0.0735881	0.0154246	1.6e-06	15071	TRUE	0.1412	0.00131332	19.8165
class.Deltaproteobacteria.id.3087	rs2838334	A	G	0.0561722	0.0124124	5.45e-06	15168	TRUE	0.3231	0.00138017	20.9606
class.Deltaproteobacteria.id.3087	rs9928243	A	C	-0.0538457	0.0117718	5.02e-06	15167	TRUE	0.4254	0.00141741	21.5255
class.Deltaproteobacteria.id.3087	rs11599763	C	T	-0.0544219	0.0117397	3.94e-06	15168	TRUE	0.3897	0.0014088	21.3961
class.Deltaproteobacteria.id.3087	rs112381107	T	C	0.206594	0.0456908	4.63e-06	4457	TRUE	0.0477	0.00387756	17.3418
class.Deltaproteobacteria.id.3087	rs17084793	A	G	-0.0710762	0.015953	5.69e-06	15164	TRUE	0.161	0.00136479	20.7212
class.Deltaproteobacteria.id.3087	rs2692012	G	A	0.110335	0.0253336	3.14e-06	13104	TRUE	0.0636	0.00145002	19.0258
class.Deltaproteobacteria.id.3087	rs1035691	G	A	-0.055176	0.0121602	9.65e-06	15168	TRUE	0.338	0.0013624	20.6904
class.Deltaproteobacteria.id.3087	rs62020470	G	A	-0.0585411	0.0129358	4.85e-06	15168	TRUE	0.2594	0.00131676	19.9963
class.Deltaproteobacteria.id.3087	rs3935584	T	C	-0.0523485	0.011566	7.5e-06	15166	TRUE	0.496	0.00137009	20.8046
class.Deltaproteobacteria.id.3087	rs55744759	G	A	-0.0779693	0.0170738	7.31e-06	15168	TRUE	0.1163	0.00124957	18.9748
class.Erysipelotrichia.id.2147	rs62504403	T	C	0.0681159	0.0127883	1.12e-07	16981	TRUE	0.2356	0.00167118	28.4224
class.Erysipelotrichia.id.2147	rs7234058	C	T	-0.0945759	0.0194091	9.12e-07	16874	TRUE	0.0974	0.0015727	26.5763
class.Erysipelotrichia.id.2147	rs17530232	G	A	0.10305	0.0224648	2.79e-06	16622	TRUE	0.0765	0.00150046	24.9751
class.Erysipelotrichia.id.2147	rs2300774	A	G	0.0524152	0.0106784	8.95e-07	18216	TRUE	0.4076	0.00132676	24.1978
class.Erysipelotrichia.id.2147	rs35161940	C	T	-0.0806041	0.0167641	1.85e-06	18213	TRUE	0.1272	0.0014426	26.3091
class.Erysipelotrichia.id.2147	rs10781552	T	C	-0.0552212	0.0116074	2.33e-06	17789	TRUE	0.3121	0.00130937	23.3202
class.Erysipelotrichia.id.2147	rs8003149	T	C	0.0538798	0.0116888	4.08e-06	18213	TRUE	0.2823	0.00117635	21.4477
class.Erysipelotrichia.id.2147	rs4078432	T	C	-0.0608929	0.0133764	4.23e-06	17789	TRUE	0.1809	0.00109885	19.5668
class.Erysipelotrichia.id.2147	rs1074800	G	A	0.0492438	0.010887	6.15e-06	17789	TRUE	0.3986	0.00116261	20.7034
class.Erysipelotrichia.id.2147	rs56970041	G	T	0.0724144	0.0164471	5.4e-06	18217	TRUE	0.1113	0.00103736	18.9152
class.Erysipelotrichia.id.2147	rs7826267	G	T	-0.0839071	0.0199131	9.28e-06	17586	TRUE	0.0746	0.000972067	17.1095
class.Erysipelotrichia.id.2147	rs1884466	T	C	-0.0475363	0.0106939	9.53e-06	18205	TRUE	0.4513	0.00111913	20.3944
class.Erysipelotrichia.id.2147	rs290833	G	T	-0.0497374	0.0111376	8.03e-06	17789	TRUE	0.3688	0.00115174	20.5096
class.Gammaproteobacteria.id.3303	rs6706173	C	A	0.074251	0.0146392	1.99e-07	16020	TRUE	0.1501	0.00140664	22.5633
class.Gammaproteobacteria.id.3303	rs11181912	A	G	-0.0579153	0.0118796	9.95e-07	16017	TRUE	0.3449	0.00151571	24.311
class.Gammaproteobacteria.id.3303	rs79795896	G	A	-0.15921	0.0351373	7.92e-06	7577	TRUE	0.0537	0.00257616	19.5648
class.Gammaproteobacteria.id.3303	rs2234691	C	T	0.0762905	0.0171962	8.39e-06	16011	TRUE	0.1541	0.00151738	24.3286
class.Gammaproteobacteria.id.3303	rs12404135	G	A	-0.0788843	0.0172415	8.89e-06	15231	TRUE	0.1173	0.00128861	19.6496
class.Gammaproteobacteria.id.3303	rs9494710	T	C	-0.0549673	0.0120924	4.55e-06	15650	TRUE	0.3757	0.00141734	22.2099
class.Gammaproteobacteria.id.3303	rs75101789	T	C	0.0729012	0.0163003	8.79e-06	16024	TRUE	0.1561	0.00140021	22.4656
class.Lentisphaeria.id.2250	rs2825714	G	A	-0.13741	0.0289246	1.72e-06	4734	TRUE	0.1571	0.00500057	23.7816
class.Lentisphaeria.id.2250	rs17114848	A	G	0.152377	0.0324332	4.06e-06	4734	TRUE	0.1093	0.00452085	21.4898
class.Lentisphaeria.id.2250	rs77599476	G	A	0.230292	0.0480168	1.86e-06	3722	TRUE	0.0656	0.00650165	24.3444
class.Lentisphaeria.id.2250	rs11770843	T	C	0.109431	0.0234879	1.91e-06	4705	TRUE	0.2594	0.00460112	21.7391
class.Lentisphaeria.id.2250	rs72640280	G	A	0.220207	0.0486196	5.18e-06	3816	TRUE	0.0537	0.00492828	18.8895
class.Lentisphaeria.id.2250	rs62570196	T	C	-0.21635	0.0439866	1.08e-06	3712	TRUE	0.0686	0.00598144	22.3247
class.Lentisphaeria.id.2250	rs2031282	G	A	0.122369	0.0270329	4.38e-06	4734	TRUE	0.17	0.00422568	20.0808
class.Lentisphaeria.id.2250	rs1002941	A	G	0.105025	0.0233484	8.15e-06	4734	TRUE	0.2793	0.0044406	21.1066
class.Melainabacteria.id.1589	rs9864379	C	T	-0.159735	0.0292553	5.36e-08	5777	TRUE	0.1133	0.00512666	29.759
class.Melainabacteria.id.1589	rs11150282	C	T	0.0989488	0.0196972	6.03e-07	5873	TRUE	0.3211	0.00426871	25.169
class.Melainabacteria.id.1589	rs4129395	A	G	0.0896187	0.0185106	1.48e-06	5887	TRUE	0.4264	0.00392874	23.2118
class.Melainabacteria.id.1589	rs79790072	C	T	0.226722	0.0487841	3.29e-06	4107	TRUE	0.0567	0.00549857	22.6964
class.Melainabacteria.id.1589	rs10738747	A	G	0.0814624	0.0184409	9.96e-06	5884	TRUE	0.496	0.00331785	19.5806
class.Melainabacteria.id.1589	rs113884518	C	T	-0.205352	0.0454982	8.06e-06	4442	TRUE	0.0487	0.00390728	17.4164
class.Melainabacteria.id.1589	rs789069	C	A	-0.103539	0.0234287	6.85e-06	5879	TRUE	0.172	0.00305351	18.0004
class.Melainabacteria.id.1589	rs367480	A	G	-0.083758	0.0185796	8.2e-06	5887	TRUE	0.4274	0.00343375	20.2772
class.Melainabacteria.id.1589	rs28678345	C	T	0.214848	0.0470878	6.69e-06	4323	TRUE	0.0467	0.00410999	17.8325
class.Melainabacteria.id.1589	rs10148250	A	G	0.0861928	0.0193381	8.67e-06	5453	TRUE	0.4563	0.00368623	20.168
class.Methanobacteria.id.119	rs10202904	G	T	-0.121754	0.0235357	3.01e-07	3695	TRUE	0.4672	0.00738007	27.4572
class.Methanobacteria.id.119	rs73457410	G	A	0.21534	0.0436695	1.41e-06	3498	TRUE	0.0666	0.00576528	20.2723
class.Methanobacteria.id.119	rs6776814	C	T	-0.199566	0.0411825	1.63e-06	3385	TRUE	0.0895	0.00649091	22.1022
class.Methanobacteria.id.119	rs894996	A	C	0.216999	0.0449076	1.88e-06	3582	TRUE	0.0716	0.00626028	22.553
class.Methanobacteria.id.119	rs75208022	T	C	-0.227245	0.048763	5.92e-06	3203	TRUE	0.0765	0.00729652	23.5278
class.Methanobacteria.id.119	rs56131665	A	G	0.178661	0.039298	6.18e-06	3572	TRUE	0.0934	0.00540571	19.4033
class.Methanobacteria.id.119	rs4257531	A	G	0.164498	0.0364959	7.44e-06	3162	TRUE	0.1143	0.00547881	17.4084
class.Methanobacteria.id.119	rs6508769	C	T	0.153519	0.0344519	8.23e-06	3319	TRUE	0.165	0.0064942	21.6821
class.Methanobacteria.id.119	rs73068003	T	G	-0.15814	0.0351803	8.45e-06	3692	TRUE	0.1223	0.00536894	19.9183
class.Methanobacteria.id.119	rs10424197	A	G	-0.111274	0.0247517	9.28e-06	3698	TRUE	0.325	0.00543258	20.1885
class.Mollicutes.id.3920	rs74603314	C	T	0.221639	0.0462918	1.56e-06	4499	TRUE	0.0457	0.00428474	19.3514
class.Mollicutes.id.3920	rs10108398	A	G	0.0769142	0.0153953	1.09e-06	10932	TRUE	0.2913	0.00244256	26.7626
class.Mollicutes.id.3920	rs11890098	G	A	0.074438	0.0153389	9.57e-07	11392	TRUE	0.2555	0.00210802	24.0611
class.Mollicutes.id.3920	rs72901605	C	T	-0.0841852	0.0178119	3.26e-06	10526	TRUE	0.1859	0.00214516	22.6242
class.Mollicutes.id.3920	rs3768491	G	A	-0.0681052	0.0149061	4.23e-06	11002	TRUE	0.2863	0.00189552	20.8903
class.Mollicutes.id.3920	rs17214486	A	C	0.06099	0.0135623	6.61e-06	11387	TRUE	0.4016	0.00178785	20.3912
class.Mollicutes.id.3920	rs12566890	G	T	-0.101147	0.0230978	3.65e-06	11371	TRUE	0.0954	0.0017658	20.1109
class.Mollicutes.id.3920	rs78169027	G	A	-0.108283	0.0237289	5.88e-06	10542	TRUE	0.1083	0.00226463	23.9234
class.Mollicutes.id.3920	rs4885016	C	T	-0.0819606	0.0181628	7.27e-06	11388	TRUE	0.1571	0.00177907	20.2926
class.Mollicutes.id.3920	rs28537087	A	G	0.0820873	0.0188312	8.07e-06	11382	TRUE	0.164	0.0018477	21.0658
class.Mollicutes.id.3920	rs2464826	C	A	0.0944239	0.0211806	8.4e-06	10998	TRUE	0.1262	0.00196637	21.6648
class.Mollicutes.id.3920	rs6043847	C	T	-0.114937	0.0248606	4.55e-06	11130	TRUE	0.0696	0.00171092	19.0718
class.Negativicutes.id.2164	rs1643968	C	T	-0.0565284	0.0112298	4.15e-07	18170	TRUE	0.2803	0.00128925	23.4534
class.Negativicutes.id.2164	rs60274479	C	T	-0.0659623	0.0134137	1.16e-06	17610	TRUE	0.2227	0.00150636	26.5641
class.Negativicutes.id.2164	rs13086907	A	G	0.0625312	0.0131735	1.95e-06	18163	TRUE	0.1998	0.00125031	22.7353
class.Negativicutes.id.2164	rs73232831	A	G	-0.151829	0.0314932	1.87e-06	9382	TRUE	0.0636	0.00274573	25.8258
class.Negativicutes.id.2164	rs71405394	A	G	-0.114178	0.02405	2.17e-06	13861	TRUE	0.0517	0.00127829	17.7385
class.Negativicutes.id.2164	rs61249479	C	A	0.0777075	0.0168628	2.95e-06	18165	TRUE	0.0875	0.000964267	17.5309
class.Negativicutes.id.2164	rs4722181	G	T	0.0501306	0.0105798	2e-06	18163	TRUE	0.4761	0.00125367	22.7964
class.Negativicutes.id.2164	rs4463806	C	T	-0.0543966	0.0129365	7.81e-06	18160	TRUE	0.2038	0.000960286	17.4536
class.Negativicutes.id.2164	rs9423647	A	G	0.047817	0.0105282	6.06e-06	18164	TRUE	0.5149	0.00114222	20.7687
class.Negativicutes.id.2164	rs2834062	G	A	0.0489057	0.0108842	8.44e-06	18171	TRUE	0.3648	0.00110845	20.1617
class.Negativicutes.id.2164	rs1649999	G	A	0.0748989	0.0166458	7.58e-06	18036	TRUE	0.0974	0.000986358	17.8055
class.Negativicutes.id.2164	rs1135612	A	G	0.0529785	0.0119177	9.26e-06	18164	TRUE	0.2445	0.00103691	18.852
class.Verrucomicrobiae.id.4029	rs11729256	C	T	0.0749798	0.0150177	6.73e-07	11861	TRUE	0.2386	0.00204269	24.2738
class.Verrucomicrobiae.id.4029	rs4936098	G	A	0.0648843	0.0135928	1.12e-06	11858	TRUE	0.34	0.00188943	22.4435
class.Verrucomicrobiae.id.4029	rs9349825	G	A	-0.0704036	0.0147128	2.54e-06	11858	TRUE	0.2793	0.00199547	23.7056
class.Verrucomicrobiae.id.4029	rs74542928	C	T	0.112164	0.0236422	1.63e-06	11216	TRUE	0.0785	0.00182012	20.448
class.Verrucomicrobiae.id.4029	rs3995795	T	C	0.0641275	0.0140995	5.19e-06	11690	TRUE	0.3181	0.00178404	20.8891
class.Verrucomicrobiae.id.4029	rs2602429	T	C	0.0746844	0.0156194	2.58e-06	11690	TRUE	0.2217	0.00192488	22.5413
class.Verrucomicrobiae.id.4029	rs4242783	A	G	0.0689292	0.0147693	2.64e-06	11690	TRUE	0.2873	0.00194571	22.7858
class.Verrucomicrobiae.id.4029	rs61779207	A	G	-0.0758309	0.0167762	6.72e-06	11591	TRUE	0.1779	0.00168199	19.5254
class.Verrucomicrobiae.id.4029	rs117107102	G	A	0.204683	0.0431573	2.92e-06	4975	TRUE	0.0447	0.003578	17.8573
class.Verrucomicrobiae.id.4029	rs12908520	A	G	0.0618926	0.0130946	2.17e-06	11863	TRUE	0.4563	0.00190071	22.5873
class.Verrucomicrobiae.id.4029	rs111862613	C	T	0.090699	0.0196746	3.74e-06	11621	TRUE	0.166	0.00227776	26.5258
class.Verrucomicrobiae.id.4029	rs941682	A	G	-0.0631436	0.0143767	9.61e-06	11809	TRUE	0.3111	0.00170901	20.2128
family.Acidaminococcaceae.id.2166	rs6923842	C	T	-0.0796106	0.0169192	2.21e-06	11904	TRUE	0.169	0.00178016	21.2253
family.Acidaminococcaceae.id.2166	rs6589457	G	A	0.165911	0.0349516	2.32e-06	7386	TRUE	0.0547	0.00284667	21.0798
family.Acidaminococcaceae.id.2166	rs2933324	G	A	-0.0662557	0.0140257	2.24e-06	12525	TRUE	0.2535	0.00166144	20.8408
family.Acidaminococcaceae.id.2166	rs262812	C	T	-0.065675	0.0142257	3.25e-06	12099	TRUE	0.2664	0.00168587	20.4284
family.Acidaminococcaceae.id.2166	rs74540770	A	G	-0.108969	0.0243533	7.09e-06	10606	TRUE	0.0646	0.00143505	15.2391
family.Acidaminococcaceae.id.2166	rs45497800	C	T	-0.117863	0.0257351	5.86e-06	11316	TRUE	0.0825	0.00210303	23.8438
family.Acidaminococcaceae.id.2166	rs78702810	C	T	-0.143755	0.0323244	9.16e-06	7992	TRUE	0.0467	0.00184002	14.7289
family.Actinomycetaceae.id.421	rs35011108	G	A	0.241826	0.0503796	1.83e-06	3630	TRUE	0.0636	0.00696556	25.4483
family.Actinomycetaceae.id.421	rs2889192	T	G	0.0887537	0.0195009	3.64e-06	7710	TRUE	0.2068	0.00258426	19.9711
family.Actinomycetaceae.id.421	rs34583783	T	G	0.123756	0.026427	5.48e-06	7710	TRUE	0.1024	0.00281542	21.7626
family.Actinomycetaceae.id.421	rs58484246	C	T	0.0761407	0.0169007	6.12e-06	7710	TRUE	0.326	0.00254766	19.6875
family.Actinomycetaceae.id.421	rs4073240	A	G	0.0747546	0.0164684	6.05e-06	7710	TRUE	0.3827	0.00264035	20.4057
family.Alcaligenaceae.id.2875	rs62191117	G	A	0.0684302	0.0133636	2.76e-07	16688	TRUE	0.2058	0.00153074	25.5811
family.Alcaligenaceae.id.2875	rs9537886	C	A	-0.0570888	0.0110683	2.35e-07	16807	TRUE	0.5229	0.00162615	27.372
family.Alcaligenaceae.id.2875	rs4033856	T	C	0.081834	0.0168931	1.03e-06	15623	TRUE	0.1292	0.00150688	23.5745
family.Alcaligenaceae.id.2875	rs7638039	C	T	0.0603335	0.0127779	2.7e-06	16791	TRUE	0.2326	0.00129951	21.8458
family.Alcaligenaceae.id.2875	rs62395635	C	T	0.110583	0.0238514	3.35e-06	14802	TRUE	0.0706	0.00160477	23.7888
family.Alcaligenaceae.id.2875	rs6969323	C	A	-0.0593564	0.0129137	3.89e-06	16810	TRUE	0.2515	0.00132646	22.3248
family.Alcaligenaceae.id.2875	rs1153990	G	A	-0.058727	0.0128306	5.97e-06	16808	TRUE	0.2207	0.00118635	19.9615
family.Alcaligenaceae.id.2875	rs9964679	G	A	0.0537051	0.0116008	4.47e-06	16810	TRUE	0.3101	0.0012341	20.7683
family.Alcaligenaceae.id.2875	rs112135816	G	T	-0.0775052	0.0171554	5.28e-06	15545	TRUE	0.1471	0.00150731	23.4635
family.Alcaligenaceae.id.2875	rs2040996	C	T	-0.0490922	0.0110231	7.8e-06	16801	TRUE	0.3996	0.00115644	19.4495
family.Alcaligenaceae.id.2875	rs147968	T	C	0.0489475	0.0110321	9.13e-06	16810	TRUE	0.4414	0.00118147	19.8817
family.Alcaligenaceae.id.2875	rs74776516	G	T	-0.0944052	0.0213287	6.85e-06	14502	TRUE	0.0755	0.00124416	18.0628
family.Alcaligenaceae.id.2875	rs28480294	C	T	-0.0516967	0.0115503	6.61e-06	16377	TRUE	0.3439	0.00120603	19.7725
family.Alcaligenaceae.id.2875	rs79846372	G	A	0.0882459	0.0198328	6.99e-06	16186	TRUE	0.0765	0.00110031	17.8271
family.Bacteroidaceae.id.917	rs6795673	T	C	0.0538565	0.0105251	3.38e-07	18301	TRUE	0.4115	0.00140483	25.7431
family.Bacteroidaceae.id.917	rs9507307	T	C	0.0604456	0.0129128	2.13e-06	18184	TRUE	0.1899	0.00112415	20.4623
family.Bacteroidaceae.id.917	rs66474973	T	G	0.0812515	0.0164479	6.81e-07	17405	TRUE	0.1153	0.00134685	23.4708
family.Bacteroidaceae.id.917	rs11585893	G	A	-0.0740746	0.0147633	1.8e-06	17821	TRUE	0.1481	0.00138456	24.7057
family.Bacteroidaceae.id.917	rs17619981	G	T	0.0880978	0.0187002	2.69e-06	15801	TRUE	0.0656	0.000951473	15.0466
family.Bacteroidaceae.id.917	rs2023437	C	T	-0.0782324	0.0167634	5.02e-06	17484	TRUE	0.1243	0.00133239	23.3239
family.Bacteroidaceae.id.917	rs66710942	T	C	0.0488038	0.0107412	5.86e-06	17821	TRUE	0.4155	0.00115689	20.6385
family.Bacteroidaceae.id.917	rs13207588	G	A	-0.059205	0.0131195	7.49e-06	17707	TRUE	0.2326	0.00125135	22.1829
family.Bacteroidaceae.id.917	rs1340391	C	T	-0.0592004	0.0132244	6.73e-06	18302	TRUE	0.1918	0.00108654	19.9053
family.BacteroidalesS24.7group.id.11173	rs738193	C	T	0.0847328	0.0165856	3.82e-07	7778	TRUE	0.3549	0.0032875	25.6479
family.BacteroidalesS24.7group.id.11173	rs941000	T	C	0.0850266	0.0163382	3.16e-07	7778	TRUE	0.4085	0.0034937	27.2623
family.BacteroidalesS24.7group.id.11173	rs689695	A	C	0.0814578	0.0167057	1.28e-06	7954	TRUE	0.3658	0.00307868	24.5573
family.BacteroidalesS24.7group.id.11173	rs17043785	C	T	-0.176187	0.0347133	5.12e-07	5208	TRUE	0.0596	0.00347965	18.1783
family.BacteroidalesS24.7group.id.11173	rs10872669	G	A	-0.123071	0.0275665	9.49e-06	7368	TRUE	0.1074	0.00290402	21.4533
family.BacteroidalesS24.7group.id.11173	rs12748533	T	G	-0.0821108	0.0172701	2.59e-06	7948	TRUE	0.2972	0.00281651	22.4432
family.BacteroidalesS24.7group.id.11173	rs61508842	C	T	0.122574	0.0272389	7.83e-06	7576	TRUE	0.1223	0.00322553	24.5092
family.BacteroidalesS24.7group.id.11173	rs78609301	G	A	-0.0867065	0.0195709	7.09e-06	7953	TRUE	0.2167	0.00255223	20.3447
family.BacteroidalesS24.7group.id.11173	rs7217209	T	C	0.0843019	0.0187308	8.43e-06	7745	TRUE	0.173	0.00203356	15.7779
family.Bifidobacteriaceae.id.433	rs182549	T	C	0.11707	0.0126703	5.94e-20	14915	TRUE	0.4911	0.00685051	102.866
family.Bifidobacteriaceae.id.433	rs7322849	C	T	0.110676	0.0200996	1.74e-08	14915	TRUE	0.0964	0.00213397	31.8919
family.Bifidobacteriaceae.id.433	rs1961273	T	C	0.0688125	0.0131699	1.7e-07	14915	TRUE	0.2714	0.00187268	27.9796
family.Bifidobacteriaceae.id.433	rs4957061	C	T	0.0569873	0.0116907	1.15e-06	14795	TRUE	0.4652	0.00161591	23.9428
family.Bifidobacteriaceae.id.433	rs13020688	A	G	0.0584045	0.0122081	1.57e-06	14795	TRUE	0.3529	0.00155792	23.0823
family.Bifidobacteriaceae.id.433	rs12446429	C	T	0.0810099	0.019073	8.53e-06	14008	TRUE	0.1362	0.00154418	21.6612
family.Bifidobacteriaceae.id.433	rs11655079	C	T	-0.0586146	0.0129952	5.92e-06	14912	TRUE	0.2495	0.00128666	19.2088
family.Bifidobacteriaceae.id.433	rs540489	G	T	-0.0632518	0.013817	5.37e-06	14688	TRUE	0.2336	0.00143253	21.0684
family.Bifidobacteriaceae.id.433	rs857444	T	C	0.0553965	0.0120669	3.82e-06	14914	TRUE	0.3608	0.00141546	21.1373
family.Bifidobacteriaceae.id.433	rs10831953	A	G	0.0537537	0.0123746	9.95e-06	14915	TRUE	0.333	0.00128356	19.1664
family.Bifidobacteriaceae.id.433	rs7174549	T	C	0.0551726	0.0124655	6.87e-06	14915	TRUE	0.3559	0.00139559	20.8416
family.Bifidobacteriaceae.id.433	rs73797465	G	T	-0.0942612	0.0208421	4.85e-06	14795	TRUE	0.0865	0.00140417	20.8011
family.Bifidobacteriaceae.id.433	rs55888705	G	A	0.053673	0.0120586	8.66e-06	14914	TRUE	0.3867	0.00136643	20.4041
family.Bifidobacteriaceae.id.433	rs6899771	G	A	-0.0914312	0.0202604	7.28e-06	14150	TRUE	0.0954	0.00144286	20.4431
family.Bifidobacteriaceae.id.433	rs7588568	C	A	-0.060716	0.0130605	3.73e-06	14913	TRUE	0.2813	0.00149057	22.2591
family.Christensenellaceae.id.1866	rs62573205	A	G	-0.0654804	0.0133503	1.49e-06	16838	TRUE	0.1918	0.00132929	22.4097
family.Christensenellaceae.id.1866	rs870002	T	C	0.0488951	0.0109817	6.54e-06	16847	TRUE	0.496	0.00119529	20.1588
family.Christensenellaceae.id.1866	rs12657403	G	A	0.078108	0.0171887	5.59e-06	16245	TRUE	0.1064	0.00116013	18.8658
family.Christensenellaceae.id.1866	rs117186816	A	G	-0.206476	0.0436362	6.52e-06	4310	TRUE	0.0646	0.00515226	22.3109
family.Christensenellaceae.id.1866	rs9608766	C	T	-0.0682134	0.01496	3.33e-06	16185	TRUE	0.1481	0.00117412	19.0232
family.Christensenellaceae.id.1866	rs4076564	A	G	-0.188623	0.039209	8.06e-06	14306	TRUE	0.0388	0.00265379	38.0607
family.Christensenellaceae.id.1866	rs72706624	T	G	0.0882626	0.0197575	6.38e-06	14869	TRUE	0.1014	0.00141967	21.1363
family.Christensenellaceae.id.1866	rs77867022	T	G	-0.160443	0.0379589	8.82e-06	14306	TRUE	0.0258	0.00129402	18.5337
family.Christensenellaceae.id.1866	rs7211194	T	C	0.0492094	0.0110916	9.94e-06	16436	TRUE	0.4314	0.00118799	19.5466
family.Christensenellaceae.id.1866	rs892686	G	A	0.0506107	0.0109651	4.12e-06	16847	TRUE	0.4513	0.00126857	21.3962
family.Christensenellaceae.id.1866	rs12380890	G	A	-0.0503972	0.0111047	5.78e-06	16846	TRUE	0.4274	0.00124317	20.9659
family.Clostridiaceae1.id.1869	rs12186080	A	G	0.0748236	0.016246	5.34e-06	14244	TRUE	0.161	0.0015125	21.5736
family.Clostridiaceae1.id.1869	rs2795528	A	G	-0.180969	0.0390911	3.81e-06	6411	TRUE	0.0487	0.00303448	19.5072
family.Clostridiaceae1.id.1869	rs550843	C	T	-0.0734787	0.0168383	7.09e-06	14234	TRUE	0.1491	0.00136996	19.524
family.Clostridiaceae1.id.1869	rs12341505	A	G	0.0814503	0.0179338	4.54e-06	14250	TRUE	0.1113	0.0013124	18.7236
family.Clostridiaceae1.id.1869	rs4723021	C	T	-0.106376	0.0241944	7.42e-06	13682	TRUE	0.0577	0.00123051	16.8541
family.Clostridiaceae1.id.1869	rs881532	G	A	-0.0533035	0.0119011	7.9e-06	14250	TRUE	0.4771	0.00141765	20.2274
family.Clostridiaceae1.id.1869	rs2817172	T	C	0.0563367	0.012392	5.27e-06	13789	TRUE	0.4125	0.00153831	21.2414
family.Clostridiaceae1.id.1869	rs10875374	T	C	-0.0536759	0.0119436	8.1e-06	14253	TRUE	0.4483	0.00142515	20.3388
family.Clostridiaceae1.id.1869	rs62397761	G	A	0.0615805	0.0136198	9.08e-06	14248	TRUE	0.2863	0.00154972	22.1116
family.Clostridiaceae1.id.1869	rs56188186	G	A	0.0967774	0.0217471	8.24e-06	13218	TRUE	0.0755	0.00130747	17.3021
family.ClostridialesvadinBB60group.id.11286	rs55682560	T	C	-0.131519	0.0261319	4.97e-07	9183	TRUE	0.0696	0.00224021	20.6135
family.ClostridialesvadinBB60group.id.11286	rs28691777	T	C	0.137134	0.0266996	6.96e-07	10199	TRUE	0.0716	0.00250015	25.558
family.ClostridialesvadinBB60group.id.11286	rs6588624	A	G	-0.0662317	0.0138147	1.79e-06	10512	TRUE	0.4712	0.00218604	23.0256
family.ClostridialesvadinBB60group.id.11286	rs7538034	G	T	-0.078598	0.0165982	2.37e-06	10420	TRUE	0.2078	0.00203391	21.2325
family.ClostridialesvadinBB60group.id.11286	rs66714985	C	A	0.116908	0.0252447	4.85e-06	10512	TRUE	0.0845	0.00211462	22.2717
family.ClostridialesvadinBB60group.id.11286	rs118104867	T	C	0.214464	0.0455098	3.44e-06	4095	TRUE	0.0487	0.00426172	17.5179
family.ClostridialesvadinBB60group.id.11286	rs2191834	T	G	0.0746375	0.0159136	2.5e-06	10511	TRUE	0.2396	0.00202989	21.3755
family.ClostridialesvadinBB60group.id.11286	rs7725895	G	A	-0.116224	0.0240367	3.94e-06	10512	TRUE	0.0895	0.00220152	23.189
family.ClostridialesvadinBB60group.id.11286	rs7226487	G	A	-0.0643682	0.0138701	3.58e-06	10505	TRUE	0.4761	0.0020669	21.7536
family.ClostridialesvadinBB60group.id.11286	rs10517600	G	T	0.0626993	0.0139364	6.83e-06	10512	TRUE	0.5358	0.00195552	20.5928
family.ClostridialesvadinBB60group.id.11286	rs17121075	A	G	0.0769254	0.0172234	7.91e-06	10512	TRUE	0.168	0.00165426	17.415
family.ClostridialesvadinBB60group.id.11286	rs10904722	T	C	-0.0672314	0.0147123	5.05e-06	10512	TRUE	0.2813	0.00182764	19.2437
family.ClostridialesvadinBB60group.id.11286	rs34088226	G	A	-0.117807	0.026924	7.66e-06	9716	TRUE	0.0706	0.00182129	17.7243
family.ClostridialesvadinBB60group.id.11286	rs13409132	G	A	-0.165419	0.0352154	4.37e-06	5913	TRUE	0.0447	0.00233693	13.846
family.ClostridialesvadinBB60group.id.11286	rs989682	G	A	0.070194	0.0155364	6.85e-06	10129	TRUE	0.2823	0.00199657	20.2597
family.Coriobacteriaceae.id.811	rs719099	G	A	0.0778402	0.0155815	5.43e-07	17687	TRUE	0.1362	0.0014257	25.2495
family.Coriobacteriaceae.id.811	rs240104	C	T	-0.0603429	0.0126849	1.52e-06	17577	TRUE	0.2445	0.00134523	23.6742
family.Coriobacteriaceae.id.811	rs11250875	C	T	0.06075	0.0130939	4.83e-06	17690	TRUE	0.2087	0.00121895	21.5871
family.Coriobacteriaceae.id.811	rs34739816	T	G	0.0965017	0.0207666	3.88e-06	16593	TRUE	0.0815	0.00139424	23.1641
family.Coriobacteriaceae.id.811	rs45480394	G	T	-0.0504262	0.0113307	9.71e-06	17413	TRUE	0.3618	0.00117427	20.4692
family.Coriobacteriaceae.id.811	rs1816223	G	A	-0.0586265	0.0129006	4.84e-06	17688	TRUE	0.2107	0.00114321	20.2419
family.Coriobacteriaceae.id.811	rs7898585	C	T	0.0731501	0.0164186	5.25e-06	17691	TRUE	0.1262	0.00118013	20.9
family.Coriobacteriaceae.id.811	rs67561917	G	A	-0.0714367	0.0154113	5.39e-06	17333	TRUE	0.1421	0.00124424	21.5908
family.Coriobacteriaceae.id.811	rs3025411	G	A	0.0926543	0.0209468	8.27e-06	15671	TRUE	0.1044	0.00160537	25.195
family.Coriobacteriaceae.id.811	rs11656361	C	A	0.0773006	0.017553	8.02e-06	16665	TRUE	0.1292	0.00134455	22.4344
family.Coriobacteriaceae.id.811	rs1397793	A	G	-0.0498855	0.0112446	9.77e-06	17527	TRUE	0.3857	0.00117926	20.6909
family.Coriobacteriaceae.id.811	rs11073596	G	T	0.0510212	0.0114339	8.14e-06	17527	TRUE	0.34	0.0011683	20.4984
family.Coriobacteriaceae.id.811	rs2442778	A	G	-0.116408	0.0258545	9.03e-06	13472	TRUE	0.0457	0.00118195	15.9397
family.Coriobacteriaceae.id.811	rs7540303	T	C	0.0483227	0.0109062	9.62e-06	17691	TRUE	0.4215	0.00113876	20.1666
family.Coriobacteriaceae.id.811	rs13307134	T	C	0.0565686	0.0126265	7.8e-06	17527	TRUE	0.2356	0.00115259	20.2225
family.Coriobacteriaceae.id.811	rs4880783	T	G	0.056503	0.0125055	5.9e-06	17691	TRUE	0.2117	0.00106558	18.8691
family.Coriobacteriaceae.id.811	rs12974142	A	G	0.0789796	0.0177205	8.51e-06	17413	TRUE	0.1083	0.00120478	21.0017
family.Coriobacteriaceae.id.811	rs8010111	A	G	-0.103377	0.0229286	6.9e-06	15996	TRUE	0.0646	0.00129154	20.6836
family.Defluviitaleaceae.id.1924	rs72731813	T	C	-0.149751	0.0293415	2.76e-07	7786	TRUE	0.0815	0.00335743	26.2223
family.Defluviitaleaceae.id.1924	rs4677103	G	A	0.0977203	0.0197033	9.42e-07	8002	TRUE	0.171	0.00270739	21.7179
family.Defluviitaleaceae.id.1924	rs55658617	C	T	0.177314	0.0361844	1.41e-06	6676	TRUE	0.0696	0.00407189	27.2869
family.Defluviitaleaceae.id.1924	rs9725395	G	A	-0.138357	0.0295185	3.41e-06	8031	TRUE	0.0875	0.00305683	24.6185
family.Defluviitaleaceae.id.1924	rs17051335	T	C	-0.134314	0.0292201	4.58e-06	8031	TRUE	0.0795	0.00264034	21.2554
family.Defluviitaleaceae.id.1924	rs112893842	C	T	0.110761	0.0232545	2.75e-06	8203	TRUE	0.0974	0.00215705	17.7282
family.Defluviitaleaceae.id.1924	rs1582238	C	T	0.0801923	0.0167061	1.69e-06	8002	TRUE	0.3718	0.00300402	24.1046
family.Defluviitaleaceae.id.1924	rs1908593	C	T	0.070223	0.0156601	7.86e-06	8203	TRUE	0.5378	0.00245154	20.1545
family.Defluviitaleaceae.id.1924	rs9608282	G	T	0.139014	0.0299429	4.61e-06	7736	TRUE	0.0656	0.00236909	18.366
family.Defluviitaleaceae.id.1924	rs4344384	T	G	0.0708803	0.0156121	5.86e-06	8200	TRUE	0.4742	0.00250532	20.5902
family.Defluviitaleaceae.id.1924	rs540220	C	T	-0.123954	0.0289814	9.48e-06	7887	TRUE	0.0596	0.00172229	13.6037
family.Desulfovibrionaceae.id.3169	rs6058181	T	C	0.0834742	0.0166111	2.7e-07	15074	TRUE	0.1233	0.00150643	22.7391
family.Desulfovibrionaceae.id.3169	rs4506934	T	C	-0.0943381	0.020138	3.16e-06	15035	TRUE	0.1123	0.00177439	26.7219
family.Desulfovibrionaceae.id.3169	rs2692012	G	A	0.114231	0.0253568	1.56e-06	13080	TRUE	0.0636	0.00155422	20.3578
family.Desulfovibrionaceae.id.3169	rs11599763	C	T	-0.0555931	0.0117493	2.5e-06	15142	TRUE	0.3897	0.00147009	22.29
family.Desulfovibrionaceae.id.3169	rs2838334	A	G	0.0571419	0.012423	3.82e-06	15142	TRUE	0.3231	0.00142824	21.6545
family.Desulfovibrionaceae.id.3169	rs112381107	T	C	0.211435	0.0456962	2.82e-06	4455	TRUE	0.0477	0.00406141	18.1592
family.Desulfovibrionaceae.id.3169	rs17791387	G	A	-0.0729251	0.0154381	2.1e-06	15045	TRUE	0.1412	0.00128976	19.427
family.Desulfovibrionaceae.id.3169	rs9928243	A	C	-0.0541732	0.0117819	4.48e-06	15141	TRUE	0.4254	0.0014347	21.7512
family.Desulfovibrionaceae.id.3169	rs3935584	T	C	-0.0525838	0.0115757	6.78e-06	15140	TRUE	0.496	0.00138244	20.9564
family.Desulfovibrionaceae.id.3169	rs72647048	C	T	-0.0770089	0.017089	9.61e-06	15142	TRUE	0.1163	0.00121898	18.4779
family.Enterobacteriaceae.id.3469	rs78143293	G	A	-0.0848521	0.0170415	1.2e-06	13572	TRUE	0.1441	0.001776	24.1432
family.Enterobacteriaceae.id.3469	rs62210023	G	A	0.0606754	0.0130125	3.13e-06	13515	TRUE	0.3519	0.00167925	22.7299
family.Enterobacteriaceae.id.3469	rs504442	G	T	0.084159	0.0189479	5.17e-06	13578	TRUE	0.1392	0.00169736	23.0825
family.Enterobacteriaceae.id.3469	rs11026530	C	T	0.0822408	0.0186379	9.43e-06	13485	TRUE	0.1342	0.00157172	21.2248
family.Enterobacteriaceae.id.3469	rs2374342	A	C	0.0582927	0.0126195	4.52e-06	13577	TRUE	0.3569	0.00155985	21.208
family.Enterobacteriaceae.id.3469	rs79757635	A	C	0.0758597	0.0171286	9.32e-06	13419	TRUE	0.161	0.00155467	20.8916
family.Enterobacteriaceae.id.3469	rs35673018	A	G	0.0899642	0.0202934	7.63e-06	13326	TRUE	0.0944	0.00138381	18.4635
family.Erysipelotrichaceae.id.2149	rs62504403	T	C	0.0681159	0.0127883	1.12e-07	16981	TRUE	0.2356	0.00167118	28.4224
family.Erysipelotrichaceae.id.2149	rs7234058	C	T	-0.0945759	0.0194091	9.12e-07	16874	TRUE	0.0974	0.0015727	26.5763
family.Erysipelotrichaceae.id.2149	rs17530232	G	A	0.10305	0.0224648	2.79e-06	16622	TRUE	0.0765	0.00150046	24.9751
family.Erysipelotrichaceae.id.2149	rs2300774	A	G	0.0524152	0.0106784	8.95e-07	18216	TRUE	0.4076	0.00132676	24.1978
family.Erysipelotrichaceae.id.2149	rs35161940	C	T	-0.0806041	0.0167641	1.85e-06	18213	TRUE	0.1272	0.0014426	26.3091
family.Erysipelotrichaceae.id.2149	rs10781552	T	C	-0.0552212	0.0116074	2.33e-06	17789	TRUE	0.3121	0.00130937	23.3202
family.Erysipelotrichaceae.id.2149	rs8003149	T	C	0.0538798	0.0116888	4.08e-06	18213	TRUE	0.2823	0.00117635	21.4477
family.Erysipelotrichaceae.id.2149	rs4078432	T	C	-0.0608929	0.0133764	4.23e-06	17789	TRUE	0.1809	0.00109885	19.5668
family.Erysipelotrichaceae.id.2149	rs1074800	G	A	0.0492438	0.010887	6.15e-06	17789	TRUE	0.3986	0.00116261	20.7034
family.Erysipelotrichaceae.id.2149	rs56970041	G	T	0.0724144	0.0164471	5.4e-06	18217	TRUE	0.1113	0.00103736	18.9152
family.Erysipelotrichaceae.id.2149	rs7826267	G	T	-0.0839071	0.0199131	9.28e-06	17586	TRUE	0.0746	0.000972067	17.1095
family.Erysipelotrichaceae.id.2149	rs1884466	T	C	-0.0475363	0.0106939	9.53e-06	18205	TRUE	0.4513	0.00111913	20.3944
family.Erysipelotrichaceae.id.2149	rs290833	G	T	-0.0497374	0.0111376	8.03e-06	17789	TRUE	0.3688	0.00115174	20.5096
family.FamilyXI.id.1936	rs2155352	G	A	-0.150538	0.0302319	6.63e-07	3150	TRUE	0.2286	0.00799238	25.3627
family.FamilyXI.id.1936	rs697771	G	A	-0.117677	0.0251491	3.19e-06	3152	TRUE	0.4324	0.0067974	21.5584
family.FamilyXI.id.1936	rs10759623	T	C	-0.162115	0.032151	5.78e-07	3156	TRUE	0.1809	0.00778842	24.7575
family.FamilyXI.id.1936	rs11547158	G	A	-0.177599	0.0372795	2.7e-06	3133	TRUE	0.1203	0.00667594	21.0428
family.FamilyXI.id.1936	rs488164	G	T	0.117998	0.025516	4.8e-06	3149	TRUE	0.3837	0.00658506	20.8606
family.FamilyXI.id.1936	rs3733511	G	A	0.128253	0.0274718	3.39e-06	3156	TRUE	0.2942	0.00683112	21.6935
family.FamilyXI.id.1936	rs17379710	C	T	-0.116383	0.0252125	3.97e-06	3156	TRUE	0.4354	0.0066595	21.1449
family.FamilyXI.id.1936	rs2156611	C	T	-0.112486	0.0251099	9.43e-06	3155	TRUE	0.492	0.00632497	20.0696
family.FamilyXIII.id.1957	rs6501525	G	A	0.0561559	0.0115587	1.24e-06	16269	TRUE	0.3857	0.00149434	24.3449
family.FamilyXIII.id.1957	rs118170811	G	A	0.151619	0.0317112	1.8e-06	9645	TRUE	0.0398	0.00175705	16.973
family.FamilyXIII.id.1957	rs482905	T	G	0.0596528	0.012717	3.72e-06	16737	TRUE	0.2495	0.00133264	22.3315
family.FamilyXIII.id.1957	rs3098182	T	G	0.0508511	0.011014	4.04e-06	16731	TRUE	0.4324	0.00126929	21.2609
family.FamilyXIII.id.1957	rs6797051	T	C	-0.0805984	0.0171364	4.89e-06	16737	TRUE	0.1173	0.00134522	22.5426
family.FamilyXIII.id.1957	rs66753613	A	G	0.0651136	0.0144251	8.08e-06	16269	TRUE	0.2048	0.00138095	22.495
family.FamilyXIII.id.1957	rs7514702	C	T	-0.0663236	0.0141626	3.92e-06	16737	TRUE	0.1769	0.00128099	21.4649
family.FamilyXIII.id.1957	rs10404377	A	C	-0.0503183	0.011165	6.99e-06	16269	TRUE	0.4225	0.00123555	20.1236
family.FamilyXIII.id.1957	rs4293737	G	A	-0.112091	0.0271305	8.38e-06	5704	TRUE	0.2266	0.00440385	25.2218
family.FamilyXIII.id.1957	rs1887048	A	G	0.0579979	0.0129602	9.65e-06	16717	TRUE	0.2237	0.00116829	19.5508
family.FamilyXIII.id.1957	rs12904405	G	A	-0.0851896	0.0192688	7.67e-06	16643	TRUE	0.1024	0.00133409	22.2303
family.Lachnospiraceae.id.1987	rs9929145	A	G	-0.125721	0.0245233	2.84e-07	15866	TRUE	0.0616	0.00182732	29.0417
family.Lachnospiraceae.id.1987	rs35524804	C	T	-0.0607481	0.0125216	2.45e-06	17859	TRUE	0.2674	0.00144585	25.856
family.Lachnospiraceae.id.1987	rs11979110	C	T	-0.0500924	0.0105069	1.82e-06	18339	TRUE	0.4473	0.00124068	22.7787
family.Lachnospiraceae.id.1987	rs79086868	C	T	0.0776723	0.0164472	3.01e-06	17522	TRUE	0.1093	0.00117467	20.6044
family.Lachnospiraceae.id.1987	rs112040820	G	A	0.0549584	0.0117086	2.42e-06	17512	TRUE	0.2704	0.00119176	20.8926
family.Lachnospiraceae.id.1987	rs2159863	G	A	-0.0585831	0.0128742	3.7e-06	18340	TRUE	0.1978	0.00108914	19.9944
family.Lachnospiraceae.id.1987	rs11139361	C	T	0.0494463	0.0110503	4.26e-06	18333	TRUE	0.3628	0.00113042	20.7452
family.Lachnospiraceae.id.1987	rs1205443	G	A	0.0501415	0.0112157	7.29e-06	17779	TRUE	0.336	0.00112184	19.9654
family.Lachnospiraceae.id.1987	rs7359994	C	T	-0.0503142	0.0112482	5.36e-06	18340	TRUE	0.332	0.00112286	20.6142
family.Lachnospiraceae.id.1987	rs146660815	C	T	-0.215114	0.0476778	6.53e-06	4112	TRUE	0.0547	0.00478546	19.7628
family.Lachnospiraceae.id.1987	rs959845	T	C	-0.0493666	0.0107801	5.17e-06	17859	TRUE	0.4453	0.00120395	21.5248
family.Lachnospiraceae.id.1987	rs10402491	T	C	0.0661701	0.014851	7.58e-06	18334	TRUE	0.1203	0.00092673	17.0046
family.Lachnospiraceae.id.1987	rs13005175	G	A	0.0993483	0.0218395	8.37e-06	16893	TRUE	0.0885	0.00159239	26.94
family.Lachnospiraceae.id.1987	rs2910921	C	T	0.160302	0.035832	8.42e-06	6549	TRUE	0.0447	0.0021946	14.3997
family.Lachnospiraceae.id.1987	rs12760724	C	A	-0.0484566	0.0107934	7.27e-06	18340	TRUE	0.3439	0.00105959	19.4514
family.Lachnospiraceae.id.1987	rs3127230	T	C	-0.0503537	0.0112201	6.2e-06	18340	TRUE	0.334	0.00112801	20.7088
family.Lachnospiraceae.id.1987	rs11841382	T	G	-0.0718128	0.017462	9.58e-06	18340	TRUE	0.0736	0.00070325	12.9053
family.Lactobacillaceae.id.1836	rs16861661	A	G	-0.193287	0.0379293	2.7e-07	5385	TRUE	0.0497	0.00352902	19.064
family.Lactobacillaceae.id.1836	rs921925	C	A	0.0999419	0.0201687	5.77e-07	7053	TRUE	0.2624	0.00386643	27.368
family.Lactobacillaceae.id.1836	rs768253	G	T	-0.0792344	0.0170604	3.61e-06	7059	TRUE	0.3907	0.00298905	21.1569
family.Lactobacillaceae.id.1836	rs11674854	T	C	-0.0830224	0.0175267	2.6e-06	6750	TRUE	0.4274	0.0033737	22.8428
family.Lactobacillaceae.id.1836	rs820999	G	T	-0.0758291	0.0170151	8.89e-06	7058	TRUE	0.4404	0.00283417	20.0548
family.Lactobacillaceae.id.1836	rs77478751	G	A	-0.219178	0.0473566	5.96e-06	3704	TRUE	0.0537	0.00488232	18.163
family.Lactobacillaceae.id.1836	rs74599091	G	A	0.191613	0.0425039	7.7e-06	4951	TRUE	0.0348	0.00246647	12.2367
family.Lactobacillaceae.id.1836	rs9345899	G	A	-0.124042	0.0278946	9.45e-06	6602	TRUE	0.1312	0.00350768	23.2322
family.Lactobacillaceae.id.1836	rs1530559	A	G	0.0772453	0.0176921	9.65e-06	6750	TRUE	0.5676	0.00292889	19.8222
family.Lactobacillaceae.id.1836	rs62314653	A	C	0.177082	0.0392269	6.59e-06	6016	TRUE	0.0626	0.00368026	22.2148
family.Methanobacteriaceae.id.121	rs10202904	G	T	-0.121754	0.0235357	3.01e-07	3695	TRUE	0.4672	0.00738007	27.4572
family.Methanobacteriaceae.id.121	rs73457410	G	A	0.21534	0.0436695	1.41e-06	3498	TRUE	0.0666	0.00576528	20.2723
family.Methanobacteriaceae.id.121	rs6776814	C	T	-0.199566	0.0411825	1.63e-06	3385	TRUE	0.0895	0.00649091	22.1022
family.Methanobacteriaceae.id.121	rs894996	A	C	0.216999	0.0449076	1.88e-06	3582	TRUE	0.0716	0.00626028	22.553
family.Methanobacteriaceae.id.121	rs75208022	T	C	-0.227245	0.048763	5.92e-06	3203	TRUE	0.0765	0.00729652	23.5278
family.Methanobacteriaceae.id.121	rs56131665	A	G	0.178661	0.039298	6.18e-06	3572	TRUE	0.0934	0.00540571	19.4033
family.Methanobacteriaceae.id.121	rs4257531	A	G	0.164498	0.0364959	7.44e-06	3162	TRUE	0.1143	0.00547881	17.4084
family.Methanobacteriaceae.id.121	rs6508769	C	T	0.153519	0.0344519	8.23e-06	3319	TRUE	0.165	0.0064942	21.6821
family.Methanobacteriaceae.id.121	rs73068003	T	G	-0.15814	0.0351803	8.45e-06	3692	TRUE	0.1223	0.00536894	19.9183
family.Methanobacteriaceae.id.121	rs10424197	A	G	-0.111274	0.0247517	9.28e-06	3698	TRUE	0.325	0.00543258	20.1885
family.Oxalobacteraceae.id.2966	rs4428215	A	G	0.12561	0.0230053	4.88e-08	5167	TRUE	0.2604	0.00607735	31.5814
family.Oxalobacteraceae.id.2966	rs1569853	C	T	-0.140043	0.0281704	7.45e-07	4997	TRUE	0.1382	0.0046716	23.4442
family.Oxalobacteraceae.id.2966	rs736744	T	C	0.105642	0.0200648	1.49e-07	5167	TRUE	0.4155	0.00542074	28.1507
family.Oxalobacteraceae.id.2966	rs6000536	T	C	-0.118383	0.0241355	7.39e-07	5166	TRUE	0.2107	0.00466137	24.1841
family.Oxalobacteraceae.id.2966	rs36057338	T	G	0.181604	0.0398742	6.26e-06	4738	TRUE	0.0755	0.004604	21.9054
family.Oxalobacteraceae.id.2966	rs7993559	A	C	0.0921059	0.0201114	5.04e-06	4989	TRUE	0.4622	0.00421751	21.1218
family.Oxalobacteraceae.id.2966	rs12002250	C	A	0.196145	0.044523	5.53e-06	4726	TRUE	0.0596	0.00431265	20.4612
family.Oxalobacteraceae.id.2966	rs111966731	C	T	0.204031	0.0445746	4.56e-06	4387	TRUE	0.0716	0.0055344	24.4034
family.Oxalobacteraceae.id.2966	rs17138946	T	G	-0.189444	0.0430248	8.09e-06	4776	TRUE	0.0467	0.00319549	15.3042
family.Oxalobacteraceae.id.2966	rs11246212	C	T	0.13607	0.0291797	4.51e-06	5130	TRUE	0.1252	0.00405574	20.8825
family.Oxalobacteraceae.id.2966	rs934049	A	G	0.109751	0.0238636	4.21e-06	4951	TRUE	0.2276	0.0042351	21.0486
family.Oxalobacteraceae.id.2966	rs561239	G	A	0.105525	0.0236769	7.19e-06	4989	TRUE	0.2823	0.00451227	22.6047
family.Oxalobacteraceae.id.2966	rs62435498	A	C	0.181521	0.0400608	7.46e-06	4780	TRUE	0.0646	0.00398212	19.1027
family.Oxalobacteraceae.id.2966	rs80330081	C	A	-0.18756	0.0423688	6.64e-06	4672	TRUE	0.0656	0.00431267	20.2274
family.Pasteurellaceae.id.3689	rs9382510	T	C	-0.0881865	0.0169965	2.48e-07	9410	TRUE	0.2455	0.00288101	27.1829
family.Pasteurellaceae.id.3689	rs76022354	T	C	0.24289	0.0500406	1.83e-06	3692	TRUE	0.0328	0.00374316	13.8642
family.Pasteurellaceae.id.3689	rs72756943	A	G	0.13988	0.0303029	3.35e-06	8020	TRUE	0.0855	0.00305979	24.6087
family.Pasteurellaceae.id.3689	rs78909003	C	T	-0.241159	0.0498372	2.05e-06	3638	TRUE	0.0497	0.00549358	20.085
family.Pasteurellaceae.id.3689	rs4822728	C	T	0.0685479	0.0149032	4.72e-06	9412	TRUE	0.4374	0.00231258	21.8118
family.Pasteurellaceae.id.3689	rs35510	G	A	0.122729	0.0264958	4.02e-06	8671	TRUE	0.0785	0.00217916	18.9324
family.Pasteurellaceae.id.3689	rs10965428	A	C	-0.119902	0.0258219	4.29e-06	8873	TRUE	0.0795	0.00210414	18.7052
family.Pasteurellaceae.id.3689	rs16970009	G	A	0.187381	0.0429572	7.32e-06	4703	TRUE	0.0437	0.00293467	13.8365
family.Pasteurellaceae.id.3689	rs12050685	G	A	-0.0670948	0.015239	9.19e-06	9411	TRUE	0.3598	0.00207388	19.5537
family.Pasteurellaceae.id.3689	rs73139353	C	A	-0.222573	0.0484634	8.71e-06	4047	TRUE	0.0646	0.00598692	24.363
family.Pasteurellaceae.id.3689	rs6972479	G	A	-0.0781862	0.0175366	7.75e-06	8616	TRUE	0.2425	0.00224587	19.3895
family.Pasteurellaceae.id.3689	rs9895850	C	T	-0.176406	0.041017	9.08e-06	4737	TRUE	0.0497	0.00293952	13.9597
family.Pasteurellaceae.id.3689	rs111582866	A	G	-0.113957	0.0256403	7.07e-06	8616	TRUE	0.1014	0.00236657	20.434
family.Pasteurellaceae.id.3689	rs9938097	C	T	-0.0710386	0.0158024	8.23e-06	9402	TRUE	0.3668	0.00234417	22.087
family.Peptococcaceae.id.2024	rs35703006	T	G	0.0812655	0.0164355	4.95e-07	10715	TRUE	0.2157	0.00223447	23.9915
family.Peptococcaceae.id.2024	rs4990837	G	A	0.0910387	0.0185869	1.74e-06	10718	TRUE	0.174	0.00238238	25.5906
family.Peptococcaceae.id.2024	rs150600492	C	A	0.135774	0.0289757	2.31e-06	9761	TRUE	0.0626	0.00216352	21.1596
family.Peptococcaceae.id.2024	rs12634826	G	T	-0.0739885	0.0150931	1.01e-06	10381	TRUE	0.2952	0.00227793	23.6966
family.Peptococcaceae.id.2024	rs12992764	G	T	0.0684213	0.0141137	1.46e-06	10444	TRUE	0.4026	0.00225191	23.5675
family.Peptococcaceae.id.2024	rs75898026	G	A	-0.0821779	0.0173541	2.02e-06	10444	TRUE	0.1829	0.0020185	21.1198
family.Peptococcaceae.id.2024	rs117452796	G	A	-0.257982	0.0549569	3.15e-06	3161	TRUE	0.0676	0.00838993	26.728
family.Peptococcaceae.id.2024	rs75430375	T	C	-0.147941	0.0317498	3.41e-06	8375	TRUE	0.0646	0.00264506	22.2058
family.Peptococcaceae.id.2024	rs12144792	T	C	0.064399	0.0141246	5.82e-06	10718	TRUE	0.3588	0.00190825	20.4879
family.Peptococcaceae.id.2024	rs11787651	G	A	0.128888	0.0288764	8.29e-06	9921	TRUE	0.0537	0.00168834	16.775
family.Peptostreptococcaceae.id.2042	rs61841503	A	G	0.0919658	0.0161331	9.8e-09	15333	TRUE	0.1372	0.00200238	30.7601
family.Peptostreptococcaceae.id.2042	rs4692811	T	C	0.0642075	0.0126913	4.21e-07	16061	TRUE	0.2644	0.00160363	25.7941
family.Peptostreptococcaceae.id.2042	rs12377846	A	C	-0.252	0.0511627	7.26e-07	3736	TRUE	0.0487	0.00588409	22.1012
family.Peptostreptococcaceae.id.2042	rs59987323	T	C	-0.0537078	0.011443	2.7e-06	15584	TRUE	0.4274	0.00141186	22.0307
family.Peptostreptococcaceae.id.2042	rs9573937	G	A	-0.0693637	0.0142907	1.71e-06	16061	TRUE	0.1769	0.00140112	22.5321
family.Peptostreptococcaceae.id.2042	rs117020988	T	C	0.182411	0.0372126	1.03e-06	6831	TRUE	0.0636	0.00396325	27.1727
family.Peptostreptococcaceae.id.2042	rs1520207	T	C	0.0525658	0.0112476	3.17e-06	16057	TRUE	0.4374	0.00135993	21.8634
family.Peptostreptococcaceae.id.2042	rs76982728	C	T	0.124203	0.0266923	3.24e-06	11185	TRUE	0.0388	0.00115064	12.8824
family.Peptostreptococcaceae.id.2042	rs12986312	G	T	0.0571818	0.0125947	5.77e-06	15970	TRUE	0.3221	0.00142792	22.8336
family.Peptostreptococcaceae.id.2042	rs10805326	A	G	0.0566637	0.012276	4.03e-06	16061	TRUE	0.2783	0.00128976	20.739
family.Peptostreptococcaceae.id.2042	rs1467258	A	G	0.072584	0.0162321	7.9e-06	15584	TRUE	0.167	0.00146579	22.8735
family.Peptostreptococcaceae.id.2042	rs59865771	T	C	-0.0573764	0.0127192	7.69e-06	16040	TRUE	0.2813	0.00133111	21.3768
family.Peptostreptococcaceae.id.2042	rs77540684	G	T	0.106725	0.0245638	8.14e-06	13495	TRUE	0.0517	0.00111686	15.0867
family.Peptostreptococcaceae.id.2042	rs6721459	G	A	0.0509823	0.0111975	5.08e-06	16061	TRUE	0.5606	0.00128051	20.5901
family.Porphyromonadaceae.id.943	rs17065783	G	A	-0.059133	0.0122235	1.79e-06	18028	TRUE	0.2237	0.00121447	21.9186
family.Porphyromonadaceae.id.943	rs6953849	G	A	0.0718149	0.0150724	2.44e-06	18028	TRUE	0.1471	0.00129411	23.3578
family.Porphyromonadaceae.id.943	rs10858364	T	G	0.055316	0.012085	4.31e-06	18028	TRUE	0.2763	0.00122369	22.0852
family.Porphyromonadaceae.id.943	rs12486680	C	A	0.0984639	0.0218573	4.29e-06	17108	TRUE	0.0666	0.00120539	20.6442
family.Porphyromonadaceae.id.943	rs7330827	C	T	-0.103842	0.0237355	8.05e-06	13754	TRUE	0.0755	0.00150532	20.7324
family.Porphyromonadaceae.id.943	rs35961441	C	A	0.0915257	0.0207306	8.37e-06	16374	TRUE	0.0736	0.00114233	18.7236
family.Porphyromonadaceae.id.943	rs10762312	A	G	-0.052368	0.0118814	8.7e-06	18028	TRUE	0.2614	0.00105895	19.1089
family.Porphyromonadaceae.id.943	rs35233670	C	T	-0.0473576	0.010602	7.91e-06	18024	TRUE	0.4414	0.00110597	19.9538
family.Porphyromonadaceae.id.943	rs864093	C	A	-0.0527939	0.0117499	9.6e-06	18027	TRUE	0.2565	0.00106308	19.1824
family.Porphyromonadaceae.id.943	rs1980561	G	A	-0.0485289	0.0109284	8.95e-06	18028	TRUE	0.3857	0.00111599	20.1393
family.Prevotellaceae.id.960	rs9958960	A	G	-0.0914807	0.0173611	1.06e-07	14061	TRUE	0.165	0.002306	32.495
family.Prevotellaceae.id.960	rs4493272	C	T	-0.0604992	0.0118027	3.02e-07	14867	TRUE	0.4712	0.00182401	27.1634
family.Prevotellaceae.id.960	rs3860225	G	A	0.083936	0.0167936	5.5e-07	14871	TRUE	0.1382	0.00167819	24.995
family.Prevotellaceae.id.960	rs912860	A	G	-0.229046	0.0483124	9.3e-07	14306	TRUE	0.0268	0.00273661	39.2519
family.Prevotellaceae.id.960	rs12118202	C	T	-0.0751986	0.0147265	5.54e-07	14869	TRUE	0.1899	0.00173986	25.9115
family.Prevotellaceae.id.960	rs2206482	G	T	-0.0569105	0.0117486	1.3e-06	14808	TRUE	0.4423	0.00159784	23.6954
family.Prevotellaceae.id.960	rs9586501	A	G	0.0592681	0.0127329	2.59e-06	14868	TRUE	0.3141	0.00151356	22.5348
family.Prevotellaceae.id.960	rs12057990	T	C	0.0589878	0.0132268	8.97e-06	14867	TRUE	0.2406	0.00127151	18.9251
family.Prevotellaceae.id.960	rs148376875	G	T	0.084515	0.0179163	2.08e-06	14289	TRUE	0.1203	0.00151181	21.632
family.Prevotellaceae.id.960	rs4685827	C	T	-0.0679529	0.0145407	2.77e-06	14867	TRUE	0.2237	0.00160377	23.8783
family.Prevotellaceae.id.960	rs34660375	G	A	-0.0805894	0.0178291	7.4e-06	14289	TRUE	0.1909	0.00200629	28.7215
family.Prevotellaceae.id.960	rs7252711	G	A	-0.0740876	0.0161926	5.57e-06	14540	TRUE	0.1272	0.00121877	17.7401
family.Prevotellaceae.id.960	rs3758087	C	T	0.0564199	0.0124655	8.61e-06	14871	TRUE	0.2922	0.0013167	19.6038
family.Prevotellaceae.id.960	rs13069367	C	A	-0.0539768	0.0119687	7.39e-06	14860	TRUE	0.3549	0.00133407	19.848
family.Prevotellaceae.id.960	rs7975087	A	C	-0.0601448	0.0135454	7.59e-06	14871	TRUE	0.2286	0.0012758	18.9941
family.Prevotellaceae.id.960	rs2278540	A	G	0.0554249	0.0123265	8.44e-06	14847	TRUE	0.326	0.00134995	20.0671
family.Rhodospirillaceae.id.2717	rs9813022	G	A	-0.0842444	0.0163583	2.53e-07	8498	TRUE	0.3022	0.00299321	25.5067
family.Rhodospirillaceae.id.2717	rs3754624	T	C	0.0971389	0.0200064	1.71e-06	8496	TRUE	0.162	0.00256198	21.8173
family.Rhodospirillaceae.id.2717	rs55876211	T	C	-0.0911851	0.0196395	2.87e-06	8494	TRUE	0.172	0.0023683	20.1593
family.Rhodospirillaceae.id.2717	rs76784716	G	A	0.136049	0.0285767	1.49e-06	8498	TRUE	0.0716	0.00246077	20.9583
family.Rhodospirillaceae.id.2717	rs4278423	C	T	0.107529	0.0235725	3.12e-06	8501	TRUE	0.1064	0.00219871	18.728
family.Rhodospirillaceae.id.2717	rs1549633	C	A	0.0999312	0.0218634	4.7e-06	8010	TRUE	0.1561	0.00263103	21.1249
family.Rhodospirillaceae.id.2717	rs11591293	T	G	0.0743184	0.0158724	2.67e-06	8500	TRUE	0.4195	0.00269003	22.9215
family.Rhodospirillaceae.id.2717	rs74354280	T	C	-0.0911896	0.0204907	6.67e-06	8501	TRUE	0.1531	0.00215639	18.3668
family.Rhodospirillaceae.id.2717	rs61933850	A	G	0.164808	0.0360647	7.23e-06	6830	TRUE	0.0905	0.00447136	30.6676
family.Rhodospirillaceae.id.2717	rs7001029	T	C	0.117366	0.0261324	5.35e-06	8044	TRUE	0.0934	0.00233279	18.8042
family.Rhodospirillaceae.id.2717	rs1035406	A	G	-0.11354	0.0250863	5.84e-06	8483	TRUE	0.0994	0.00230806	19.6199
family.Rhodospirillaceae.id.2717	rs72714493	G	A	0.0816858	0.0180791	7.35e-06	8497	TRUE	0.2157	0.00225765	19.2221
family.Rhodospirillaceae.id.2717	rs13336560	T	C	-0.0701719	0.0158061	9.17e-06	8010	TRUE	0.4563	0.00244324	19.6134
family.Rhodospirillaceae.id.2717	rs6679026	C	T	0.111984	0.0251088	9.95e-06	8497	TRUE	0.1074	0.00240437	20.4744
family.Rhodospirillaceae.id.2717	rs1923415	G	A	-0.0999238	0.0227326	9.64e-06	8501	TRUE	0.1372	0.00236391	20.1385
family.Rikenellaceae.id.967	rs9603208	T	G	0.0821173	0.0159596	1.92e-07	17680	TRUE	0.1034	0.00125031	22.1307
family.Rikenellaceae.id.967	rs1939881	A	G	-0.105589	0.0206213	5.64e-07	17434	TRUE	0.0577	0.00121237	21.1597
family.Rikenellaceae.id.967	rs67705352	G	T	-0.0549688	0.0110534	6.58e-07	17676	TRUE	0.3738	0.00141454	25.036
family.Rikenellaceae.id.967	rs4264350	C	T	-0.0526393	0.0108555	1.35e-06	17668	TRUE	0.3936	0.00132271	23.3979
family.Rikenellaceae.id.967	rs62532512	A	C	-0.0504257	0.0107399	2.76e-06	17672	TRUE	0.4831	0.00126992	22.468
family.Rikenellaceae.id.967	rs6837275	G	A	0.0570355	0.011887	1.45e-06	17199	TRUE	0.2535	0.0012312	21.199
family.Rikenellaceae.id.967	rs9578457	A	G	-0.141478	0.0315848	3.99e-06	9400	TRUE	0.0567	0.00214113	20.1656
family.Rikenellaceae.id.967	rs2833282	A	G	0.0711137	0.0156966	4.31e-06	17680	TRUE	0.1282	0.00113043	20.0063
family.Rikenellaceae.id.967	rs77885767	T	C	-0.156209	0.0336482	2.85e-06	8478	TRUE	0.0477	0.00221685	18.8317
family.Rikenellaceae.id.967	rs59663348	A	G	0.0570915	0.0125048	6.12e-06	17678	TRUE	0.1948	0.0010225	18.0923
family.Rikenellaceae.id.967	rs8130320	G	A	-0.048924	0.0106843	4.73e-06	17680	TRUE	0.4821	0.00119524	21.1548
family.Rikenellaceae.id.967	rs74474130	G	T	0.137747	0.0295688	3.61e-06	11055	TRUE	0.0656	0.00232612	25.7705
family.Rikenellaceae.id.967	rs7242694	T	C	-0.0618674	0.0134882	5.81e-06	17199	TRUE	0.1809	0.0011343	19.5288
family.Rikenellaceae.id.967	rs36021379	G	A	-0.0656005	0.0144903	7.2e-06	17199	TRUE	0.1342	0.00100003	17.2148
family.Rikenellaceae.id.967	rs10217435	T	C	-0.0883756	0.0197506	6.51e-06	17679	TRUE	0.0875	0.0012472	22.0743
family.Rikenellaceae.id.967	rs2447496	A	G	-0.0549203	0.0121904	6.09e-06	17199	TRUE	0.2833	0.00122484	21.0894
family.Rikenellaceae.id.967	rs35909684	C	A	-0.0850181	0.0191539	7.1e-06	17565	TRUE	0.0775	0.00103352	18.1706
family.Rikenellaceae.id.967	rs7832304	G	T	-0.0724262	0.016063	8.71e-06	16912	TRUE	0.1461	0.00130882	22.1611
family.Rikenellaceae.id.967	rs10832801	C	A	-0.0534763	0.0122666	7.5e-06	17199	TRUE	0.2674	0.00112042	19.2895
family.Rikenellaceae.id.967	rs9389714	T	C	-0.0636841	0.0143416	8.79e-06	17680	TRUE	0.1789	0.00119151	21.0887
family.Rikenellaceae.id.967	rs6744030	T	C	0.0696747	0.0157103	9.32e-06	17564	TRUE	0.1382	0.00115636	20.3316
family.Ruminococcaceae.id.2050	rs55793120	C	T	0.13822	0.0266152	1.44e-07	12405	TRUE	0.0507	0.00183901	22.8513
family.Ruminococcaceae.id.2050	rs2113833	C	T	0.169146	0.0355009	1.14e-06	14306	TRUE	0.0417	0.00228661	32.7826
family.Ruminococcaceae.id.2050	rs17376049	C	T	0.0848534	0.0172114	7.3e-07	18333	TRUE	0.1083	0.00139064	25.5274
family.Ruminococcaceae.id.2050	rs56199908	C	T	-0.199327	0.0410444	1.66e-06	5618	TRUE	0.0537	0.00403799	22.7693
family.Ruminococcaceae.id.2050	rs10093275	T	C	0.0534595	0.011677	5.35e-06	18335	TRUE	0.2823	0.00115807	21.2554
family.Ruminococcaceae.id.2050	rs76724913	G	T	0.0901053	0.0203104	9.6e-06	17516	TRUE	0.0765	0.00114717	20.1147
family.Ruminococcaceae.id.2050	rs1612733	C	T	0.108708	0.0238006	4.22e-06	15016	TRUE	0.0596	0.00132469	19.9153
family.Ruminococcaceae.id.2050	rs3009418	A	C	0.0927607	0.0210123	8.69e-06	16407	TRUE	0.0785	0.00124487	20.4475
family.Ruminococcaceae.id.2050	rs10166469	C	T	-0.053336	0.0120209	8.52e-06	18314	TRUE	0.2763	0.00113766	20.8565
family.Ruminococcaceae.id.2050	rs1158100	G	A	-0.0490539	0.0109865	8.61e-06	18333	TRUE	0.3549	0.00110182	20.2197
family.Streptococcaceae.id.1850	rs11110281	C	T	-0.130554	0.0225943	1.4e-08	15316	TRUE	0.0676	0.00214862	32.9748
family.Streptococcaceae.id.1850	rs2952251	G	A	-0.0639298	0.0126525	3.72e-07	16612	TRUE	0.2525	0.0015428	25.6654
family.Streptococcaceae.id.1850	rs4968759	G	A	-0.0544035	0.0111271	8.92e-07	16624	TRUE	0.4264	0.0014478	24.1003
family.Streptococcaceae.id.1850	rs35344081	A	G	0.0609349	0.0129703	2.64e-06	16624	TRUE	0.2406	0.00135684	22.584
family.Streptococcaceae.id.1850	rs2370083	T	G	-0.0842751	0.0184509	4.26e-06	16516	TRUE	0.0885	0.00114585	18.9443
family.Streptococcaceae.id.1850	rs77558518	G	A	-0.104239	0.022806	3.72e-06	15161	TRUE	0.0646	0.00131316	19.9324
family.Streptococcaceae.id.1850	rs10028567	T	C	-0.0934027	0.0190343	3.72e-06	16549	TRUE	0.0815	0.00130613	21.6407
family.Streptococcaceae.id.1850	rs72739637	G	A	0.0927983	0.0192021	1.82e-06	15111	TRUE	0.1064	0.00163755	24.7823
family.Streptococcaceae.id.1850	rs16950051	G	A	0.107008	0.0236973	5.34e-06	14431	TRUE	0.0586	0.00126337	18.2522
family.Streptococcaceae.id.1850	rs77968078	A	G	-0.0993013	0.0224788	7.93e-06	15519	TRUE	0.0567	0.00105481	16.3847
family.Streptococcaceae.id.1850	rs28718126	G	A	0.109069	0.0246868	9.41e-06	13529	TRUE	0.0656	0.00145838	19.7564
family.Streptococcaceae.id.1850	rs7916711	G	A	0.0959639	0.021545	6.33e-06	15515	TRUE	0.0646	0.00111295	17.2844
family.Streptococcaceae.id.1850	rs957755	G	T	-0.0642449	0.0142702	7.42e-06	16627	TRUE	0.1909	0.00127502	21.2242
family.Streptococcaceae.id.1850	rs6806351	C	T	-0.0619209	0.0135744	6.94e-06	16198	TRUE	0.2087	0.00126639	20.5365
family.Streptococcaceae.id.1850	rs9903102	A	C	-0.0693015	0.0154096	4.92e-06	16623	TRUE	0.164	0.00131694	21.9177
family.Streptococcaceae.id.1850	rs57646748	A	G	-0.088021	0.019876	7.88e-06	16160	TRUE	0.0676	0.000976678	15.7966
family.Veillonellaceae.id.2172	rs12741784	T	C	-0.0621452	0.0119266	1.28e-07	15867	TRUE	0.336	0.00172327	27.3869
family.Veillonellaceae.id.2172	rs79535861	C	A	0.100666	0.0207016	1.58e-06	15061	TRUE	0.0885	0.00163492	24.6606
family.Veillonellaceae.id.2172	rs111810795	T	C	-0.0867108	0.0180573	1.73e-06	15605	TRUE	0.1074	0.00144158	22.5254
family.Veillonellaceae.id.2172	rs12186441	A	G	0.208096	0.0453999	4.53e-06	5236	TRUE	0.0368	0.00306987	16.1172
family.Veillonellaceae.id.2172	rs4797169	C	T	0.0587799	0.0128297	4.49e-06	15974	TRUE	0.2505	0.00129738	20.7487
family.Veillonellaceae.id.2172	rs12668619	G	A	0.055301	0.0117654	2.57e-06	15971	TRUE	0.3549	0.00140032	22.3931
family.Veillonellaceae.id.2172	rs2175069	G	A	-0.0526752	0.0114886	4.64e-06	15976	TRUE	0.3857	0.00131484	21.0309
family.Veillonellaceae.id.2172	rs1442060	A	G	-0.0514024	0.0112125	4.51e-06	15976	TRUE	0.494	0.00132091	21.1282
family.Veillonellaceae.id.2172	rs114889439	G	A	-0.253809	0.0539169	6.19e-06	3268	TRUE	0.0527	0.00643195	21.1427
family.Veillonellaceae.id.2172	rs4461038	G	A	-0.0554965	0.0119467	3.73e-06	15973	TRUE	0.3062	0.00130858	20.9267
family.Veillonellaceae.id.2172	rs6909981	T	C	-0.0638697	0.0141765	5.48e-06	15976	TRUE	0.2018	0.00131417	21.0202
family.Veillonellaceae.id.2172	rs2561116	G	T	-0.083617	0.0187159	7.89e-06	15976	TRUE	0.1133	0.00140483	22.4724
family.Veillonellaceae.id.2172	rs61264131	C	A	0.202367	0.0464388	6.75e-06	3075	TRUE	0.0497	0.00386836	11.9336
family.Veillonellaceae.id.2172	rs9345168	A	C	0.0509102	0.0113253	8.49e-06	15976	TRUE	0.4662	0.00129	20.6331
family.Veillonellaceae.id.2172	rs11700976	A	C	0.0503337	0.0113763	9.25e-06	15971	TRUE	0.4503	0.00125422	20.0538
family.Veillonellaceae.id.2172	rs6692542	G	A	0.0534397	0.0118254	8.68e-06	15976	TRUE	0.3728	0.00133549	21.3616
family.Veillonellaceae.id.2172	rs2585520	T	G	-0.0904972	0.0200428	5.27e-06	15501	TRUE	0.0825	0.00123982	19.2399
family.Veillonellaceae.id.2172	rs1693340	C	T	0.0818934	0.018245	9.25e-06	15058	TRUE	0.1262	0.00147911	22.3024
family.Veillonellaceae.id.2172	rs4263802	A	G	0.050942	0.0114921	7.45e-06	15976	TRUE	0.3837	0.00122734	19.6296
family.Verrucomicrobiaceae.id.4036	rs11729256	C	T	0.0749798	0.0150177	6.73e-07	11861	TRUE	0.2386	0.00204269	24.2738
family.Verrucomicrobiaceae.id.4036	rs4936098	G	A	0.0648691	0.0135928	1.13e-06	11858	TRUE	0.34	0.00188855	22.433
family.Verrucomicrobiaceae.id.4036	rs9349825	G	A	-0.0704354	0.0147128	2.51e-06	11858	TRUE	0.2793	0.00199727	23.7271
family.Verrucomicrobiaceae.id.4036	rs74542928	C	T	0.112124	0.0236422	1.65e-06	11216	TRUE	0.0785	0.00181883	20.4335
family.Verrucomicrobiaceae.id.4036	rs3995795	T	C	0.064218	0.0140994	5.03e-06	11690	TRUE	0.3181	0.00178907	20.9481
family.Verrucomicrobiaceae.id.4036	rs2602429	T	C	0.0745516	0.0156195	2.7e-06	11690	TRUE	0.2217	0.00191803	22.4611
family.Verrucomicrobiaceae.id.4036	rs4242783	A	G	0.0687992	0.0147694	2.75e-06	11690	TRUE	0.2873	0.00193838	22.6998
family.Verrucomicrobiaceae.id.4036	rs61779207	A	G	-0.0758811	0.0167762	6.63e-06	11591	TRUE	0.1779	0.00168422	19.5513
family.Verrucomicrobiaceae.id.4036	rs117107102	G	A	0.204683	0.0431573	2.92e-06	4975	TRUE	0.0447	0.003578	17.8573
family.Verrucomicrobiaceae.id.4036	rs12908520	A	G	0.0619104	0.0130946	2.15e-06	11863	TRUE	0.4563	0.00190181	22.6003
family.Verrucomicrobiaceae.id.4036	rs111862613	C	T	0.0907065	0.0196746	3.73e-06	11621	TRUE	0.166	0.00227814	26.5302
family.Verrucomicrobiaceae.id.4036	rs941682	A	G	-0.0631526	0.0143767	9.58e-06	11809	TRUE	0.3111	0.0017095	20.2186
family.Victivallaceae.id.2255	rs4396289	T	C	-0.152918	0.0288525	1.54e-07	3913	TRUE	0.16	0.00628556	24.7383
family.Victivallaceae.id.2255	rs2944282	C	T	-0.124197	0.0257026	1.57e-06	3555	TRUE	0.3002	0.00648088	23.1768
family.Victivallaceae.id.2255	rs11764871	T	G	0.127099	0.025656	7.49e-07	3909	TRUE	0.2505	0.00606588	23.844
family.Victivallaceae.id.2255	rs6545794	G	A	-0.197786	0.0410495	5.97e-07	3916	TRUE	0.0885	0.00631131	24.8594
family.Victivallaceae.id.2255	rs62570196	T	C	-0.246101	0.0483077	2.7e-07	3091	TRUE	0.0686	0.00773961	24.0941
family.Victivallaceae.id.2255	rs7077363	A	G	0.148942	0.0318366	2.83e-06	3912	TRUE	0.164	0.00608297	23.93
family.Victivallaceae.id.2255	rs67832247	T	C	-0.123489	0.0266695	3.24e-06	3555	TRUE	0.2694	0.00600295	21.4573
family.Victivallaceae.id.2255	rs34962571	C	A	-0.186945	0.0418412	6.25e-06	3237	TRUE	0.0825	0.00529078	17.2067
family.Victivallaceae.id.2255	rs7627405	T	C	-0.134158	0.0301427	8.19e-06	3555	TRUE	0.167	0.00500755	17.8814
family.Victivallaceae.id.2255	rs61702987	C	T	0.145501	0.0300007	3.08e-06	3906	TRUE	0.175	0.00611302	24.012
family.Victivallaceae.id.2255	rs7314815	A	G	0.101088	0.0225594	6.4e-06	3912	TRUE	0.503	0.00510919	20.0795
family.Victivallaceae.id.2255	rs11671100	C	A	-0.160034	0.0349472	4.08e-06	3331	TRUE	0.2008	0.00822008	27.5915
genus..Clostridiuminnocuumgroup.id.14397	rs6890185	C	T	0.113424	0.0233137	1.12e-06	4166	TRUE	0.3111	0.00551434	23.089
genus..Clostridiuminnocuumgroup.id.14397	rs61267978	C	T	0.14708	0.0320875	5.59e-06	4165	TRUE	0.1243	0.00470935	19.6978
genus..Clostridiuminnocuumgroup.id.14397	rs6577484	A	G	0.160425	0.0360857	8.41e-06	3858	TRUE	0.1481	0.00649406	25.2048
genus..Clostridiuminnocuumgroup.id.14397	rs10074000	C	T	-0.102648	0.0227508	7e-06	4048	TRUE	0.4135	0.00511064	20.7839
genus..Clostridiuminnocuumgroup.id.14397	rs1942371	A	G	-0.157938	0.034187	4.06e-06	3971	TRUE	0.1302	0.0056498	22.5515
genus..Clostridiuminnocuumgroup.id.14397	rs40656	T	C	0.142664	0.0311021	8.62e-06	4048	TRUE	0.1889	0.00623688	25.3928
genus..Clostridiuminnocuumgroup.id.14397	rs77845139	G	A	-0.114993	0.0257186	8.41e-06	4048	TRUE	0.2952	0.00550243	22.386
genus..Clostridiuminnocuumgroup.id.14397	rs10506058	G	A	0.0997048	0.0221926	8.92e-06	4163	TRUE	0.3966	0.00475795	19.8925
genus..Clostridiuminnocuumgroup.id.14397	rs4869133	A	G	-0.180591	0.0409505	7.24e-06	3735	TRUE	0.0885	0.00526162	19.7455
genus..Eubacteriumbrachygroup.id.11296	rs112617308	C	T	-0.170873	0.0362844	2.38e-06	4001	TRUE	0.0795	0.00427336	17.1625
genus..Eubacteriumbrachygroup.id.11296	rs62348779	C	T	-0.201481	0.043286	3.78e-06	3827	TRUE	0.0815	0.00607761	23.389
genus..Eubacteriumbrachygroup.id.11296	rs2913110	T	C	0.105143	0.022942	4.56e-06	4001	TRUE	0.3777	0.00519682	20.8907
genus..Eubacteriumbrachygroup.id.11296	rs4862235	A	G	0.104806	0.0225751	3.73e-06	4000	TRUE	0.4443	0.00542402	21.8035
genus..Eubacteriumbrachygroup.id.11296	rs12151423	G	A	0.101329	0.0227324	9.27e-06	3854	TRUE	0.4791	0.00512477	19.8423
genus..Eubacteriumbrachygroup.id.11296	rs73199919	C	T	-0.236717	0.0531335	8.16e-06	3008	TRUE	0.0567	0.00599406	18.1268
genus..Eubacteriumbrachygroup.id.11296	rs6591893	A	G	0.108225	0.0240319	7.34e-06	3999	TRUE	0.3479	0.00531444	21.3553
genus..Eubacteriumbrachygroup.id.11296	rs720439	G	A	-0.111927	0.0251252	7.03e-06	4001	TRUE	0.2515	0.0047166	18.9511
genus..Eubacteriumbrachygroup.id.11296	rs13139592	C	T	-0.145997	0.0327192	7.97e-06	3842	TRUE	0.1223	0.00457602	17.6527
genus..Eubacteriumbrachygroup.id.11296	rs1384962	G	A	0.120888	0.0266264	6.99e-06	4001	TRUE	0.2107	0.00486077	19.5332
genus..Eubacteriumcoprostanoligenesgroup.id.11375	rs17159861	T	C	0.0962228	0.0168388	1.04e-08	17380	TRUE	0.1332	0.00213801	37.2339
genus..Eubacteriumcoprostanoligenesgroup.id.11375	rs9648214	C	T	-0.0828719	0.016431	2.52e-07	17379	TRUE	0.1183	0.00143268	24.9315
genus..Eubacteriumcoprostanoligenesgroup.id.11375	rs12906958	T	C	-0.0533159	0.0115935	4.35e-06	17380	TRUE	0.3022	0.00119886	20.8588
genus..Eubacteriumcoprostanoligenesgroup.id.11375	rs4076415	G	T	0.0515152	0.0110294	1.99e-06	16960	TRUE	0.4006	0.00127447	21.64
genus..Eubacteriumcoprostanoligenesgroup.id.11375	rs6762473	A	C	0.0521584	0.0112353	4.26e-06	17377	TRUE	0.3569	0.00124883	21.7255
genus..Eubacteriumcoprostanoligenesgroup.id.11375	rs73109678	A	G	-0.0796956	0.0172275	3.66e-06	17379	TRUE	0.1153	0.00129576	22.5456
genus..Eubacteriumcoprostanoligenesgroup.id.11375	rs10444197	G	A	-0.0505823	0.0113455	5.98e-06	17380	TRUE	0.3678	0.00118985	20.7019
genus..Eubacteriumcoprostanoligenesgroup.id.11375	rs2644213	A	G	0.0538845	0.0121245	9.86e-06	17380	TRUE	0.2366	0.00104888	18.2465
genus..Eubacteriumcoprostanoligenesgroup.id.11375	rs11720857	T	C	0.0630776	0.0144485	9.26e-06	16960	TRUE	0.1769	0.00115867	19.6715
genus..Eubacteriumcoprostanoligenesgroup.id.11375	rs62024432	T	C	-0.0769698	0.0172101	7.5e-06	17271	TRUE	0.1252	0.00129773	22.4396
genus..Eubacteriumcoprostanoligenesgroup.id.11375	rs76898927	A	G	0.123055	0.0266375	4.79e-06	12197	TRUE	0.0477	0.00137569	16.7997
genus..Eubacteriumcoprostanoligenesgroup.id.11375	rs11052069	C	T	0.0477832	0.0107833	9.38e-06	17380	TRUE	0.4344	0.00112196	19.5194
genus..Eubacteriumcoprostanoligenesgroup.id.11375	rs79895140	C	T	-0.0641017	0.0141153	8.62e-06	16139	TRUE	0.2167	0.00139494	22.5416
genus..Eubacteriumeligensgroup.id.14372	rs4583233	C	A	0.0670205	0.0128122	2.84e-07	14327	TRUE	0.334	0.00199832	28.6833
genus..Eubacteriumeligensgroup.id.14372	rs265534	G	T	-0.0563756	0.0120127	2.27e-06	14776	TRUE	0.4553	0.0015764	23.3266
genus..Eubacteriumeligensgroup.id.14372	rs6923695	G	T	0.103268	0.0229524	4.87e-06	12891	TRUE	0.0567	0.00114075	14.7199
genus..Eubacteriumeligensgroup.id.14372	rs56080211	T	C	0.123093	0.0282743	9.14e-06	10699	TRUE	0.0557	0.00159389	17.0771
genus..Eubacteriumeligensgroup.id.14372	rs2200429	G	A	-0.0888825	0.0198479	5.3e-06	14761	TRUE	0.0736	0.0010773	15.9171
genus..Eubacteriumeligensgroup.id.14372	rs182318	A	G	-0.0824941	0.0195615	8.4e-06	14777	TRUE	0.0775	0.00097307	14.3911
genus..Eubacteriumeligensgroup.id.14372	rs12719051	G	A	0.0916626	0.0208183	7.12e-06	12799	TRUE	0.1004	0.00151774	19.4521
genus..Eubacteriumfissicatenagroup.id.14373	rs3771393	T	C	0.130842	0.0266671	7.38e-07	3792	TRUE	0.2843	0.00696682	26.5895
genus..Eubacteriumfissicatenagroup.id.14373	rs2733072	A	G	0.109644	0.0228306	1.49e-06	3833	TRUE	0.4652	0.0059818	23.0542
genus..Eubacteriumfissicatenagroup.id.14373	rs7104872	A	G	0.138612	0.0291906	2.73e-06	3829	TRUE	0.1779	0.00561993	21.629
genus..Eubacteriumfissicatenagroup.id.14373	rs151257695	G	A	0.20951	0.0454847	3.1e-06	3587	TRUE	0.0805	0.0064981	23.448
genus..Eubacteriumfissicatenagroup.id.14373	rs11876297	C	T	0.131469	0.0281712	2.67e-06	3396	TRUE	0.2157	0.00584806	19.9651
genus..Eubacteriumfissicatenagroup.id.14373	rs6934739	G	A	0.111463	0.0252788	9.75e-06	3831	TRUE	0.2952	0.00516984	19.8982
genus..Eubacteriumfissicatenagroup.id.14373	rs10147907	G	T	0.172263	0.039601	8.27e-06	3833	TRUE	0.0686	0.00379204	14.5826
genus..Eubacteriumfissicatenagroup.id.14373	rs1768152	C	T	0.139489	0.0316186	8.7e-06	3590	TRUE	0.1372	0.0046065	16.6046
genus..Eubacteriumfissicatenagroup.id.14373	rs11818408	A	G	0.10585	0.0237114	8.2e-06	3590	TRUE	0.4771	0.0055904	20.1711
genus..Eubacteriumhalliigroup.id.11338	rs13116360	C	T	0.154124	0.0297185	2.94e-07	10323	TRUE	0.0626	0.00278787	28.854
genus..Eubacteriumhalliigroup.id.11338	rs949971	G	T	-0.0540164	0.0116101	3.29e-06	16566	TRUE	0.3837	0.00137995	22.8891
genus..Eubacteriumhalliigroup.id.11338	rs10798999	T	C	0.0601661	0.0126752	2.61e-06	16561	TRUE	0.2157	0.0012248	20.3064
genus..Eubacteriumhalliigroup.id.11338	rs60254196	G	A	-0.0522832	0.0111865	2.7e-06	16238	TRUE	0.5408	0.00135766	22.073
genus..Eubacteriumhalliigroup.id.11338	rs10808115	C	A	-0.0504747	0.0109922	4.42e-06	16566	TRUE	0.4781	0.00127141	21.0864
genus..Eubacteriumhalliigroup.id.11338	rs74018587	T	C	0.208943	0.043822	3.7e-06	14306	TRUE	0.0368	0.00309492	44.4071
genus..Eubacteriumhalliigroup.id.11338	rs6550770	C	T	-0.198087	0.0443545	4.82e-06	4279	TRUE	0.0517	0.00384751	16.5194
genus..Eubacteriumhalliigroup.id.11338	rs10501370	T	C	-0.115589	0.0252489	5.42e-06	13824	TRUE	0.0527	0.00133401	18.4634
genus..Eubacteriumhalliigroup.id.11338	rs281379	G	A	-0.0499523	0.0112153	9.33e-06	16130	TRUE	0.4602	0.00123971	20.0189
genus..Eubacteriumhalliigroup.id.11338	rs78056098	T	G	-0.0507411	0.0113758	8.29e-06	16568	TRUE	0.3608	0.00118755	19.6964
genus..Eubacteriumhalliigroup.id.11338	rs138531890	G	A	0.153138	0.0349456	5.43e-06	7710	TRUE	0.0537	0.00238343	18.4153
genus..Eubacteriumhalliigroup.id.11338	rs28584818	G	A	0.126115	0.0268627	4.43e-06	11095	TRUE	0.0686	0.00203248	22.5922
genus..Eubacteriumhalliigroup.id.11338	rs117748144	C	T	-0.126582	0.028712	7.86e-06	10861	TRUE	0.0427	0.00130993	14.2432
genus..Eubacteriumhalliigroup.id.11338	rs17474256	A	G	0.0810805	0.0184573	9.45e-06	16460	TRUE	0.1233	0.00142127	23.4246
genus..Eubacteriumhalliigroup.id.11338	rs630939	T	C	-0.0508914	0.0114352	9.16e-06	16238	TRUE	0.3996	0.00124275	20.2025
genus..Eubacteriumhalliigroup.id.11338	rs17074066	C	T	-0.0813986	0.0189272	9.35e-06	15804	TRUE	0.0915	0.00110157	17.4261
genus..Eubacteriumnodatumgroup.id.11297	rs34297067	G	A	-0.186907	0.0341475	6.6e-08	3271	TRUE	0.1392	0.00837183	27.5986
genus..Eubacteriumnodatumgroup.id.11297	rs113893692	T	C	-0.185107	0.0403573	5.76e-06	3195	TRUE	0.0984	0.00607975	19.5314
genus..Eubacteriumnodatumgroup.id.11297	rs77910827	T	C	0.201788	0.0413568	9.05e-07	3271	TRUE	0.1034	0.00754991	24.8684
genus..Eubacteriumnodatumgroup.id.11297	rs61841040	T	G	0.160621	0.0341609	3.56e-06	3295	TRUE	0.166	0.00714347	23.6927
genus..Eubacteriumnodatumgroup.id.11297	rs9425984	C	T	-0.130234	0.0292347	7.21e-06	3294	TRUE	0.2386	0.00616256	20.4129
genus..Eubacteriumnodatumgroup.id.11297	rs10263623	T	C	0.193496	0.0439023	8.91e-06	3080	TRUE	0.1044	0.00700145	21.7024
genus..Eubacteriumnodatumgroup.id.11297	rs11006576	G	A	-0.110167	0.024593	7.99e-06	3295	TRUE	0.5129	0.00606435	20.0918
genus..Eubacteriumnodatumgroup.id.11297	rs7880204	C	T	-0.125454	0.0275303	6.84e-06	3294	TRUE	0.2475	0.00586245	19.413
genus..Eubacteriumnodatumgroup.id.11297	rs6818880	G	A	-0.110081	0.0245964	7.83e-06	3291	TRUE	0.4553	0.00601044	19.8879
genus..Eubacteriumnodatumgroup.id.11297	rs10458299	C	T	-0.187753	0.041969	8.37e-06	3271	TRUE	0.0805	0.00521856	17.149
genus..Eubacteriumnodatumgroup.id.11297	rs7827125	T	C	0.1223	0.0271331	7.17e-06	3294	TRUE	0.2823	0.00606088	20.0741
genus..Eubacteriumoxidoreducensgroup.id.11339	rs12423772	T	G	0.14098	0.0295029	2.63e-06	5321	TRUE	0.1501	0.00507097	27.11
genus..Eubacteriumoxidoreducensgroup.id.11339	rs2973294	T	G	0.0923559	0.0195439	2.39e-06	5378	TRUE	0.4205	0.00415699	22.4412
genus..Eubacteriumoxidoreducensgroup.id.11339	rs34561138	A	G	0.216145	0.045992	2.51e-06	4186	TRUE	0.0586	0.00515458	21.6785
genus..Eubacteriumoxidoreducensgroup.id.11339	rs440215	T	C	0.0932766	0.0195294	1.65e-06	5377	TRUE	0.4622	0.0043254	23.35
genus..Eubacteriumoxidoreducensgroup.id.11339	rs12129908	A	C	0.0893272	0.0198333	5.8e-06	5377	TRUE	0.4473	0.00394536	21.2903
genus..Eubacteriumrectalegroup.id.14374	rs35398954	G	A	-0.0901402	0.0174602	5.4e-07	16621	TRUE	0.1213	0.00173208	28.8354
genus..Eubacteriumrectalegroup.id.14374	rs314726	C	T	0.0528824	0.0109486	1.38e-06	16966	TRUE	0.4573	0.00138807	23.58
genus..Eubacteriumrectalegroup.id.14374	rs10797540	G	A	0.0503179	0.0108389	3.53e-06	17350	TRUE	0.4344	0.00124416	21.6105
genus..Eubacteriumrectalegroup.id.14374	rs10248854	A	C	-0.0527827	0.0113463	4.21e-06	17348	TRUE	0.3598	0.00128348	22.2919
genus..Eubacteriumrectalegroup.id.14374	rs2884897	G	A	-0.129364	0.0289021	6.44e-06	10813	TRUE	0.0527	0.00167091	18.0944
genus..Eubacteriumrectalegroup.id.14374	rs143694765	C	T	0.0870025	0.019779	9.75e-06	15124	TRUE	0.0944	0.0012942	19.5963
genus..Eubacteriumrectalegroup.id.14374	rs59427698	G	A	-0.0576035	0.0130853	5.37e-06	16613	TRUE	0.2028	0.00107291	17.8412
genus..Eubacteriumrectalegroup.id.14374	rs62547233	G	A	0.0536319	0.0120201	9.9e-06	17347	TRUE	0.3072	0.00122435	21.2624
genus..Eubacteriumrectalegroup.id.14374	rs58498416	T	C	-0.0517316	0.0118196	9.68e-06	17350	TRUE	0.2843	0.00108905	18.9135
genus..Eubacteriumruminantiumgroup.id.11340	rs2116427	G	A	0.0911461	0.0182353	4.67e-07	7739	TRUE	0.2565	0.00316865	24.5938
genus..Eubacteriumruminantiumgroup.id.11340	rs139749	T	C	-0.0845439	0.0171791	8.59e-07	7314	TRUE	0.3419	0.00321652	23.5951
genus..Eubacteriumruminantiumgroup.id.11340	rs72836424	T	C	-0.139825	0.030069	2.62e-06	7314	TRUE	0.0954	0.00337444	24.7575
genus..Eubacteriumruminantiumgroup.id.11340	rs2229917	G	A	0.153538	0.0323922	2.16e-06	7050	TRUE	0.0666	0.00293092	20.7178
genus..Eubacteriumruminantiumgroup.id.11340	rs10131724	C	A	-0.199832	0.0414577	2.39e-06	5071	TRUE	0.0636	0.00475642	24.2255
genus..Eubacteriumruminantiumgroup.id.11340	rs16891896	A	G	-0.174787	0.0390573	2.38e-06	4753	TRUE	0.0586	0.0033707	16.0684
genus..Eubacteriumruminantiumgroup.id.11340	rs7000472	G	A	-0.0762282	0.016523	4.07e-06	7739	TRUE	0.3618	0.00268341	20.8174
genus..Eubacteriumruminantiumgroup.id.11340	rs13025464	C	T	-0.0737077	0.0163786	6.97e-06	7738	TRUE	0.3827	0.00256691	19.9087
genus..Eubacteriumruminantiumgroup.id.11340	rs2418654	T	C	-0.0748879	0.0165852	6.17e-06	7314	TRUE	0.4781	0.00279872	20.5217
genus..Eubacteriumruminantiumgroup.id.11340	rs6676699	T	G	-0.0888124	0.0196447	6.38e-06	7708	TRUE	0.2217	0.00272201	21.0331
genus..Eubacteriumruminantiumgroup.id.11340	rs73139629	C	A	-0.115098	0.0247909	5.36e-06	7314	TRUE	0.1322	0.00303959	22.2933
genus..Eubacteriumruminantiumgroup.id.11340	rs606117	G	A	0.0833243	0.018056	4.82e-06	7263	TRUE	0.332	0.00307955	22.4297
genus..Eubacteriumruminantiumgroup.id.11340	rs57340348	C	T	-0.0979429	0.0212166	4.93e-06	7314	TRUE	0.2147	0.00323477	23.7294
genus..Eubacteriumruminantiumgroup.id.11340	rs2817174	T	C	-0.0734306	0.0163687	7.87e-06	7710	TRUE	0.4294	0.00264227	20.4206
genus..Eubacteriumruminantiumgroup.id.11340	rs10923018	A	G	0.0726438	0.0160924	6.8e-06	7739	TRUE	0.4722	0.0026304	20.4051
genus..Eubacteriumruminantiumgroup.id.11340	rs11637981	T	G	-0.073258	0.0160888	5.44e-06	7718	TRUE	0.4841	0.00268065	20.7395
genus..Eubacteriumruminantiumgroup.id.11340	rs17519472	T	C	0.107804	0.0233984	4.7e-06	7710	TRUE	0.1541	0.00302986	23.4251
genus..Eubacteriumruminantiumgroup.id.11340	rs209813	A	G	-0.103488	0.0236391	9.23e-06	7264	TRUE	0.166	0.00296541	21.5989
genus..Eubacteriumventriosumgroup.id.11341	rs73615400	C	T	-0.0956303	0.0193428	9.54e-07	15146	TRUE	0.0905	0.00150547	22.8332
genus..Eubacteriumventriosumgroup.id.11341	rs57199565	C	T	0.0783394	0.0160257	7.97e-07	14913	TRUE	0.2406	0.00224263	33.515
genus..Eubacteriumventriosumgroup.id.11341	rs11617697	G	A	-0.143349	0.0286241	7.22e-07	11497	TRUE	0.0477	0.00186685	21.4995
genus..Eubacteriumventriosumgroup.id.11341	rs16884680	T	G	-0.0906428	0.0191909	1.74e-06	15289	TRUE	0.1074	0.00157528	24.1193
genus..Eubacteriumventriosumgroup.id.11341	rs12964517	A	G	0.0587198	0.0123453	2.07e-06	15289	TRUE	0.3161	0.00149079	22.8237
genus..Eubacteriumventriosumgroup.id.11341	rs876734	T	C	-0.0618696	0.0132532	2.89e-06	14913	TRUE	0.2893	0.00157405	23.5077
genus..Eubacteriumventriosumgroup.id.11341	rs3809430	C	T	-0.0548171	0.0118426	3.55e-06	15287	TRUE	0.3479	0.00136342	20.8684
genus..Eubacteriumventriosumgroup.id.11341	rs72783037	A	C	0.0658926	0.0143747	6.55e-06	15286	TRUE	0.1869	0.00131964	20.1961
genus..Eubacteriumventriosumgroup.id.11341	rs73849225	C	T	0.0975711	0.0224388	5.21e-06	14573	TRUE	0.0795	0.00139336	20.331
genus..Eubacteriumventriosumgroup.id.11341	rs9316536	G	T	-0.0817111	0.0183121	7.84e-06	15289	TRUE	0.1362	0.00157102	24.054
genus..Eubacteriumventriosumgroup.id.11341	rs35179274	T	C	-0.0627263	0.013786	5.76e-06	15287	TRUE	0.2435	0.00144957	22.1888
genus..Eubacteriumventriosumgroup.id.11341	rs78250280	A	G	0.0749762	0.0164404	3.36e-06	14835	TRUE	0.1491	0.00142637	21.1876
genus..Eubacteriumventriosumgroup.id.11341	rs66746423	T	C	0.0751501	0.0164978	6.11e-06	14578	TRUE	0.1561	0.00148793	21.7204
genus..Eubacteriumventriosumgroup.id.11341	rs6704822	G	A	0.0739179	0.0166705	6.62e-06	15289	TRUE	0.1163	0.00112309	17.188
genus..Eubacteriumventriosumgroup.id.11341	rs13082419	T	C	-0.0715522	0.016137	9.56e-06	14501	TRUE	0.17	0.00144478	20.9782
genus..Eubacteriumxylanophilumgroup.id.14375	rs17830032	A	G	-0.160597	0.0310515	2.39e-07	9527	TRUE	0.0537	0.00262126	25.0331
genus..Eubacteriumxylanophilumgroup.id.14375	rs13239072	A	G	0.0687427	0.0142728	1.82e-06	13307	TRUE	0.2753	0.00188559	25.1352
genus..Eubacteriumxylanophilumgroup.id.14375	rs2012708	G	A	0.0573202	0.0126905	6.53e-06	13306	TRUE	0.3638	0.00152091	20.265
genus..Eubacteriumxylanophilumgroup.id.14375	rs2213117	G	T	0.0877797	0.0189012	4.21e-06	12878	TRUE	0.161	0.00208164	26.8592
genus..Eubacteriumxylanophilumgroup.id.14375	rs10140184	C	A	0.0576795	0.012599	4.96e-06	12930	TRUE	0.4125	0.00161252	20.8803
genus..Eubacteriumxylanophilumgroup.id.14375	rs10917203	C	A	0.0612633	0.0130917	3.15e-06	12930	TRUE	0.335	0.00167224	21.6549
genus..Eubacteriumxylanophilumgroup.id.14375	rs112176119	T	C	-0.113455	0.0245762	3.33e-06	12199	TRUE	0.0646	0.00155565	19.0038
genus..Eubacteriumxylanophilumgroup.id.14375	rs1999224	T	G	-0.0949051	0.0203503	3.75e-06	13309	TRUE	0.0885	0.00145315	19.3652
genus..Eubacteriumxylanophilumgroup.id.14375	rs75586835	G	A	-0.114498	0.0263455	9.39e-06	12550	TRUE	0.0666	0.00162991	20.4855
genus..Ruminococcusgauvreauiigroup.id.11342	rs2047242	G	A	-0.067603	0.0133738	2.46e-07	13369	TRUE	0.2972	0.00190916	25.5686
genus..Ruminococcusgauvreauiigroup.id.11342	rs71386687	G	T	0.121037	0.02386	2.91e-07	11340	TRUE	0.0596	0.00164219	18.6498
genus..Ruminococcusgauvreauiigroup.id.11342	rs9870933	G	A	0.0621643	0.0126072	8.49e-07	13382	TRUE	0.4085	0.00186749	25.0338
genus..Ruminococcusgauvreauiigroup.id.11342	rs1391597	T	C	0.0590284	0.0124874	1.86e-06	13382	TRUE	0.3807	0.00164299	22.0194
genus..Ruminococcusgauvreauiigroup.id.11342	rs431418	G	A	-0.094737	0.0210157	5.54e-06	13289	TRUE	0.1193	0.00188598	25.1064
genus..Ruminococcusgauvreauiigroup.id.11342	rs10931481	A	G	0.0610096	0.0130484	3.38e-06	13382	TRUE	0.3111	0.00159545	21.3812
genus..Ruminococcusgauvreauiigroup.id.11342	rs289410	A	G	-0.0654926	0.0139101	2.27e-06	13380	TRUE	0.2684	0.0016845	22.5732
genus..Ruminococcusgauvreauiigroup.id.11342	rs2105937	G	A	0.0580215	0.0127806	5.1e-06	13364	TRUE	0.334	0.00149771	20.0425
genus..Ruminococcusgauvreauiigroup.id.11342	rs2166943	C	A	0.0566974	0.0123497	5.28e-06	13377	TRUE	0.4384	0.0015829	21.2049
genus..Ruminococcusgauvreauiigroup.id.11342	rs12539819	T	C	0.110654	0.0240684	4.49e-06	11860	TRUE	0.0954	0.00211332	25.1128
genus..Ruminococcusgauvreauiigroup.id.11342	rs12079579	G	A	0.0955324	0.0213436	5.04e-06	12986	TRUE	0.0726	0.00122895	15.9763
genus..Ruminococcusgauvreauiigroup.id.11342	rs73802842	A	C	0.0736808	0.0169665	7.48e-06	13382	TRUE	0.1431	0.0013314	17.8379
genus..Ruminococcusgnavusgroup.id.14376	rs13163520	A	G	-0.127377	0.0233883	5.61e-08	6326	TRUE	0.1809	0.00480829	30.5546
genus..Ruminococcusgnavusgroup.id.14376	rs934940	C	A	-0.105045	0.0229588	2.74e-06	6309	TRUE	0.1849	0.00332604	21.0474
genus..Ruminococcusgnavusgroup.id.14376	rs9872758	C	T	0.0849233	0.0176643	1.66e-06	6398	TRUE	0.4771	0.00359842	23.0986
genus..Ruminococcusgnavusgroup.id.14376	rs2909242	A	C	-0.0909965	0.018351	7.41e-07	6401	TRUE	0.3857	0.00392382	25.2074
genus..Ruminococcusgnavusgroup.id.14376	rs3124783	G	A	-0.11599	0.0249099	2.67e-06	6401	TRUE	0.1203	0.00284754	18.2734
genus..Ruminococcusgnavusgroup.id.14376	rs62167033	C	T	0.185289	0.0396295	3.5e-06	5194	TRUE	0.0706	0.00450544	23.4981
genus..Ruminococcusgnavusgroup.id.14376	rs12989336	A	G	-0.0846861	0.0187936	7.12e-06	6401	TRUE	0.3052	0.00304157	19.5224
genus..Ruminococcusgnavusgroup.id.14376	rs12136548	T	C	0.0901946	0.0196476	3.1e-06	6401	TRUE	0.2913	0.00335887	21.5659
genus..Ruminococcusgnavusgroup.id.14376	rs78399089	C	T	0.144445	0.0326618	6.63e-06	5944	TRUE	0.0825	0.00315859	18.8278
genus..Ruminococcusgnavusgroup.id.14376	rs11597105	G	A	0.114673	0.0250653	6.95e-06	6328	TRUE	0.1123	0.00262179	16.629
genus..Ruminococcusgnavusgroup.id.14376	rs11864644	C	T	-0.139804	0.0318253	5.01e-06	6241	TRUE	0.0706	0.00256493	16.0437
genus..Ruminococcusgnavusgroup.id.14376	rs4388134	T	C	-0.0904997	0.0203544	9.12e-06	6399	TRUE	0.2455	0.00303413	19.4684
genus..Ruminococcustorquesgroup.id.14377	rs35866622	C	T	-0.0612024	0.0109421	2.21e-08	17240	TRUE	0.4404	0.00184625	31.8846
genus..Ruminococcustorquesgroup.id.14377	rs10904297	G	A	-0.167804	0.0389812	2.69e-06	14306	TRUE	0.0298	0.00162822	23.3281
genus..Ruminococcustorquesgroup.id.14377	rs8080469	A	G	0.0490727	0.0107036	3.5e-06	17798	TRUE	0.5189	0.00120234	21.4226
genus..Ruminococcustorquesgroup.id.14377	rs77034621	G	T	-0.151553	0.0335878	6.07e-06	8567	TRUE	0.0527	0.00229328	19.6871
genus..Ruminococcustorquesgroup.id.14377	rs12434631	G	A	0.074697	0.0153401	2.77e-06	17353	TRUE	0.1402	0.00134518	23.3717
genus..Ruminococcustorquesgroup.id.14377	rs158487	G	A	0.0531781	0.0116341	7.52e-06	17798	TRUE	0.2992	0.00118591	21.1295
genus..Ruminococcustorquesgroup.id.14377	rs4073731	C	T	0.0651948	0.0142221	4.05e-06	17793	TRUE	0.1759	0.00123226	21.9502
genus..Ruminococcustorquesgroup.id.14377	rs1475330	C	T	0.0523492	0.01182	8.13e-06	17353	TRUE	0.3012	0.00115361	20.0394
genus..Ruminococcustorquesgroup.id.14377	rs10967781	A	C	0.0507994	0.0113322	8.37e-06	17791	TRUE	0.3181	0.00111952	19.9374
genus..Ruminococcustorquesgroup.id.14377	rs8141465	G	A	0.0480778	0.0107442	9.65e-06	17791	TRUE	0.5427	0.00114731	20.4329
genus.Actinomyces.id.423	rs34583783	T	G	0.126596	0.0268461	4.49e-06	7468	TRUE	0.1024	0.00294613	22.0608
genus.Actinomyces.id.423	rs2715439	T	C	0.0746684	0.0164822	6.27e-06	7468	TRUE	0.4543	0.0027644	20.6962
genus.Actinomyces.id.423	rs4146653	A	G	0.0985224	0.0214182	4.5e-06	7468	TRUE	0.1968	0.00306866	22.9811
genus.Actinomyces.id.423	rs35011108	G	A	0.232634	0.0512044	6.34e-06	3515	TRUE	0.0636	0.00644605	22.7919
genus.Actinomyces.id.423	rs4073240	A	G	0.0749687	0.0167368	7.94e-06	7468	TRUE	0.3827	0.00265549	19.8787
genus.Actinomyces.id.423	rs7915461	C	T	0.18776	0.0401636	5.92e-06	5282	TRUE	0.0577	0.00383354	20.319
genus.Actinomyces.id.423	rs71315246	G	A	-0.0969809	0.021925	9.83e-06	7468	TRUE	0.1431	0.0023066	17.2609
genus.Adlercreutzia.id.812	rs7680684	T	C	-0.083381	0.0168901	9.77e-07	8243	TRUE	0.325	0.00305036	25.215
genus.Adlercreutzia.id.812	rs2717140	T	C	-0.119225	0.0251081	2.05e-06	8243	TRUE	0.1113	0.00281201	23.2391
genus.Adlercreutzia.id.812	rs9490822	T	C	-0.0734512	0.0155789	2.54e-06	8243	TRUE	0.4473	0.00266757	22.0423
genus.Adlercreutzia.id.812	rs13231526	A	C	0.143237	0.0311654	4.81e-06	8051	TRUE	0.0636	0.00244376	19.718
genus.Adlercreutzia.id.812	rs6664405	C	T	-0.0953084	0.0210752	5.23e-06	8051	TRUE	0.1441	0.00224068	18.0757
genus.Adlercreutzia.id.812	rs9915817	C	T	0.0749219	0.016833	8.22e-06	8243	TRUE	0.329	0.00247837	20.475
genus.Adlercreutzia.id.812	rs55719207	A	G	-0.0699243	0.0158036	9.61e-06	8243	TRUE	0.4175	0.00237814	19.645
genus.Adlercreutzia.id.812	rs11604400	T	C	-0.102524	0.0234834	9.74e-06	8107	TRUE	0.1153	0.00214441	17.4178
genus.Akkermansia.id.4037	rs11729256	C	T	0.0750473	0.0150184	6.58e-07	11860	TRUE	0.2386	0.00204636	24.3155
genus.Akkermansia.id.4037	rs4936098	G	A	0.0649225	0.0135934	1.1e-06	11857	TRUE	0.34	0.00189166	22.4681
genus.Akkermansia.id.4037	rs9349825	G	A	-0.0703407	0.0147133	2.6e-06	11857	TRUE	0.2793	0.0019919	23.6612
genus.Akkermansia.id.4037	rs74542928	C	T	0.112623	0.0236434	1.48e-06	11215	TRUE	0.0785	0.00183505	20.6142
genus.Akkermansia.id.4037	rs3995795	T	C	0.0641175	0.0140999	5.22e-06	11689	TRUE	0.3181	0.00178348	20.8808
genus.Akkermansia.id.4037	rs2602429	T	C	0.0745352	0.0156201	2.72e-06	11689	TRUE	0.2217	0.00191719	22.4493
genus.Akkermansia.id.4037	rs61779207	A	G	-0.0760539	0.0167769	6.32e-06	11590	TRUE	0.1779	0.00169189	19.6389
genus.Akkermansia.id.4037	rs4242783	A	G	0.0685454	0.0147701	3e-06	11689	TRUE	0.2873	0.0019241	22.5304
genus.Akkermansia.id.4037	rs117107102	G	A	0.204406	0.0431629	3.01e-06	4974	TRUE	0.0447	0.00356833	17.8053
genus.Akkermansia.id.4037	rs12908520	A	G	0.061772	0.0130954	2.26e-06	11862	TRUE	0.4563	0.00189332	22.4973
genus.Akkermansia.id.4037	rs111862613	C	T	0.0911199	0.0196748	3.39e-06	11620	TRUE	0.166	0.00229896	26.7708
genus.Akkermansia.id.4037	rs941682	A	G	-0.0632957	0.0143777	9.17e-06	11808	TRUE	0.3111	0.00171726	20.3088
genus.Alistipes.id.968	rs67705352	G	T	-0.0532404	0.0110864	1.65e-06	17567	TRUE	0.3738	0.00132698	23.3394
genus.Alistipes.id.968	rs11769002	A	G	-0.0528793	0.0109389	1.45e-06	17571	TRUE	0.4006	0.00134285	23.6243
genus.Alistipes.id.968	rs7129639	A	C	-0.0524955	0.0109584	1.78e-06	17571	TRUE	0.4016	0.00132453	23.3014
genus.Alistipes.id.968	rs1689282	C	A	-0.0520061	0.0113942	5.28e-06	17090	TRUE	0.34	0.00121384	20.7673
genus.Alistipes.id.968	rs11958296	G	A	-0.0981222	0.0218272	9.3e-06	16214	TRUE	0.0706	0.00126349	20.5096
genus.Alistipes.id.968	rs8130320	G	A	-0.049002	0.010717	4.84e-06	17571	TRUE	0.4821	0.00119906	21.0915
genus.Alistipes.id.968	rs2875322	C	T	-0.0580945	0.0131432	8.78e-06	17459	TRUE	0.2068	0.00110722	19.3501
genus.Alistipes.id.968	rs2290844	T	C	0.0813969	0.0191632	9.1e-06	17571	TRUE	0.1133	0.00133123	23.4195
genus.Alistipes.id.968	rs2450745	C	A	-0.080524	0.0184702	7.12e-06	17571	TRUE	0.0825	0.000981613	17.2629
genus.Alistipes.id.968	rs62576416	C	T	0.0492647	0.0109733	7.5e-06	17564	TRUE	0.3976	0.00116261	20.4415
genus.Alistipes.id.968	rs1107244	A	G	0.0758558	0.0171182	3.59e-06	17571	TRUE	0.0785	0.000832477	14.638
genus.Alistipes.id.968	rs34417064	G	A	-0.048202	0.0106868	7.01e-06	17570	TRUE	0.5119	0.00116106	20.4211
genus.Alistipes.id.968	rs12990744	T	C	-0.0776618	0.0172986	8.21e-06	16694	TRUE	0.1233	0.00130394	21.7938
genus.Alistipes.id.968	rs4810359	G	A	-0.0652428	0.0146155	7.5e-06	17380	TRUE	0.1471	0.00106809	18.581
genus.Allisonella.id.2174	rs602075	G	A	0.168974	0.0296976	3.57e-08	3212	TRUE	0.2306	0.0101317	32.8557
genus.Allisonella.id.2174	rs35778461	T	C	0.146679	0.0297186	1.21e-06	3212	TRUE	0.1918	0.00667009	21.5548
genus.Allisonella.id.2174	rs6742198	A	G	0.149152	0.0316484	3.35e-06	3182	TRUE	0.1958	0.00700591	22.436
genus.Allisonella.id.2174	rs1901739	G	T	0.115769	0.0248626	3.59e-06	3212	TRUE	0.495	0.0067005	21.6537
genus.Allisonella.id.2174	rs76904847	A	G	0.148523	0.0334857	6.09e-06	3182	TRUE	0.1899	0.00678709	21.7304
genus.Allisonella.id.2174	rs35110698	C	T	-0.146322	0.0320852	5.72e-06	3212	TRUE	0.1491	0.00543257	17.5338
genus.Allisonella.id.2174	rs7898615	G	T	0.167966	0.0373586	8.87e-06	3212	TRUE	0.1153	0.00575572	18.5828
genus.Allisonella.id.2174	rs594561	T	C	0.112231	0.0251681	9.41e-06	3212	TRUE	0.4414	0.00621135	20.063
genus.Alloprevotella.id.961	rs12675596	T	G	0.145669	0.0290678	9.64e-07	3008	TRUE	0.2445	0.0078393	23.7511
genus.Alloprevotella.id.961	rs58212166	G	A	-0.161506	0.0359102	7.94e-06	3005	TRUE	0.1332	0.00602324	18.1974
genus.Alloprevotella.id.961	rs34619204	A	G	-0.156037	0.0344392	8.84e-06	3003	TRUE	0.1998	0.00778536	23.5472
genus.Alloprevotella.id.961	rs4680035	G	A	-0.119599	0.0259446	4.99e-06	3007	TRUE	0.5457	0.00709227	21.4645
genus.Alloprevotella.id.961	rs4364940	G	A	0.126418	0.0282207	8.58e-06	3008	TRUE	0.2793	0.00643386	19.4654
genus.Alloprevotella.id.961	rs2154444	G	T	0.138234	0.0308961	8.37e-06	3009	TRUE	0.2227	0.00661562	20.0257
genus.Anaerofilum.id.2053	rs816292	C	T	-0.113003	0.02204	2.64e-07	5017	TRUE	0.2425	0.00469139	23.6382
genus.Anaerofilum.id.2053	rs79598899	T	C	0.182586	0.0357284	3.75e-07	4709	TRUE	0.0825	0.00504689	23.8762
genus.Anaerofilum.id.2053	rs4506496	A	G	0.10309	0.0212861	1.49e-06	4935	TRUE	0.337	0.00474904	23.5388
genus.Anaerofilum.id.2053	rs712981	C	A	0.10076	0.0202902	6.83e-07	5051	TRUE	0.4185	0.00494138	25.0729
genus.Anaerofilum.id.2053	rs10794359	C	T	-0.0953524	0.02006	2.23e-06	4994	TRUE	0.4871	0.00454302	22.7822
genus.Anaerofilum.id.2053	rs17096874	T	C	-0.126337	0.0268919	2.86e-06	5051	TRUE	0.1809	0.00473005	23.9955
genus.Anaerofilum.id.2053	rs356049	A	G	0.132603	0.0289802	6.56e-06	4994	TRUE	0.1859	0.00532222	26.7107
genus.Anaerofilum.id.2053	rs1563175	C	A	0.0923834	0.0202157	5.54e-06	5051	TRUE	0.4443	0.00421439	21.3685
genus.Anaerofilum.id.2053	rs17012738	G	T	0.0903417	0.0200239	7.24e-06	5051	TRUE	0.4076	0.00394145	19.9791
genus.Anaerofilum.id.2053	rs9299345	C	T	-0.1364	0.0302372	8.04e-06	5051	TRUE	0.1173	0.00385272	19.5276
genus.Anaerofilum.id.2053	rs4244069	A	G	-0.146775	0.0326594	9.81e-06	5030	TRUE	0.1133	0.0043285	21.8583
genus.Anaerostipes.id.1991	rs7193624	T	C	0.0750642	0.0150723	5.35e-07	16926	TRUE	0.1491	0.00142972	24.2313
genus.Anaerostipes.id.1991	rs2804244	G	A	-0.053089	0.0110983	2.04e-06	16926	TRUE	0.4553	0.00139796	23.6921
genus.Anaerostipes.id.1991	rs62215703	A	G	0.0644965	0.0136702	1.98e-06	15550	TRUE	0.2197	0.00142625	22.207
genus.Anaerostipes.id.1991	rs2396460	C	T	-0.0512653	0.0109555	2.91e-06	16912	TRUE	0.4394	0.00129476	21.9228
genus.Anaerostipes.id.1991	rs3900776	A	G	-0.110013	0.0236302	2.75e-06	14694	TRUE	0.0706	0.00158828	23.3721
genus.Anaerostipes.id.1991	rs2014785	C	T	0.0515687	0.0112199	4.68e-06	16445	TRUE	0.3887	0.00126378	20.8066
genus.Anaerostipes.id.1991	rs62157625	C	T	0.088573	0.0185548	1.45e-06	15215	TRUE	0.1133	0.0015763	24.0182
genus.Anaerostipes.id.1991	rs6726833	A	C	-0.0877497	0.0189408	3.32e-06	16924	TRUE	0.0944	0.00131653	22.3076
genus.Anaerostipes.id.1991	rs6474958	G	A	-0.0500065	0.0112001	6.74e-06	16918	TRUE	0.4026	0.00120288	20.3724
genus.Anaerostipes.id.1991	rs6854026	C	T	-0.0508482	0.0109075	3.2e-06	16921	TRUE	0.5119	0.00129203	21.8882
genus.Anaerostipes.id.1991	rs78735375	C	A	-0.137429	0.0305304	5.33e-06	10360	TRUE	0.0527	0.00188574	19.5694
genus.Anaerostipes.id.1991	rs60983350	A	G	-0.0539901	0.0116575	4.42e-06	16344	TRUE	0.4354	0.00143314	23.4539
genus.Anaerostipes.id.1991	rs10502061	G	A	0.0835752	0.0192017	7.94e-06	16825	TRUE	0.0944	0.00119425	20.1148
genus.Anaerotruncus.id.2054	rs6563550	C	T	0.0877135	0.0176745	2.35e-07	16566	TRUE	0.0785	0.00111308	18.4577
genus.Anaerotruncus.id.2054	rs8005030	T	C	0.0554447	0.0117854	2.28e-06	16548	TRUE	0.3022	0.00129651	21.4799
genus.Anaerotruncus.id.2054	rs4669806	T	G	0.0576389	0.0122994	2.42e-06	16566	TRUE	0.2495	0.00124418	20.6342
genus.Anaerotruncus.id.2054	rs10150232	G	A	0.0567088	0.0124877	6.68e-06	16117	TRUE	0.2535	0.00121713	19.638
genus.Anaerotruncus.id.2054	rs1272208	T	G	-0.0611743	0.0129831	4.28e-06	16117	TRUE	0.2803	0.00150988	24.3685
genus.Anaerotruncus.id.2054	rs11018566	G	A	-0.156465	0.0366032	6.14e-06	6278	TRUE	0.0517	0.0024005	15.1018
genus.Anaerotruncus.id.2054	rs1431492	T	C	-0.0654996	0.0146188	7.36e-06	16560	TRUE	0.1829	0.00128232	21.2599
genus.Anaerotruncus.id.2054	rs9347879	C	T	0.050618	0.011049	4.22e-06	16566	TRUE	0.4602	0.00127297	21.1124
genus.Anaerotruncus.id.2054	rs17734739	C	T	0.0660052	0.014908	7.43e-06	15927	TRUE	0.1899	0.00134045	21.3753
genus.Anaerotruncus.id.2054	rs6494922	G	A	0.0903106	0.0202257	6.62e-06	16067	TRUE	0.0726	0.00109828	17.6632
genus.Anaerotruncus.id.2054	rs34449434	C	A	-0.0497004	0.0113402	9.85e-06	16117	TRUE	0.4563	0.00122563	19.7753
genus.Anaerotruncus.id.2054	rs7155595	A	C	0.0539336	0.0118903	7.55e-06	16553	TRUE	0.3091	0.00124241	20.5886
genus.Anaerotruncus.id.2054	rs115414803	C	A	-0.144356	0.0317524	6.83e-06	9273	TRUE	0.0586	0.00229917	21.3647
genus.Bacteroides.id.918	rs6795673	T	C	0.0538565	0.0105251	3.38e-07	18301	TRUE	0.4115	0.00140483	25.7431
genus.Bacteroides.id.918	rs9507307	T	C	0.0604456	0.0129128	2.13e-06	18184	TRUE	0.1899	0.00112415	20.4623
genus.Bacteroides.id.918	rs66474973	T	G	0.0812515	0.0164479	6.81e-07	17405	TRUE	0.1153	0.00134685	23.4708
genus.Bacteroides.id.918	rs11585893	G	A	-0.0740746	0.0147633	1.8e-06	17821	TRUE	0.1481	0.00138456	24.7057
genus.Bacteroides.id.918	rs17619981	G	T	0.0880978	0.0187002	2.69e-06	15801	TRUE	0.0656	0.000951473	15.0466
genus.Bacteroides.id.918	rs2023437	C	T	-0.0782324	0.0167634	5.02e-06	17484	TRUE	0.1243	0.00133239	23.3239
genus.Bacteroides.id.918	rs66710942	T	C	0.0488038	0.0107412	5.86e-06	17821	TRUE	0.4155	0.00115689	20.6385
genus.Bacteroides.id.918	rs13207588	G	A	-0.059205	0.0131195	7.49e-06	17707	TRUE	0.2326	0.00125135	22.1829
genus.Bacteroides.id.918	rs1340391	C	T	-0.0592004	0.0132244	6.73e-06	18302	TRUE	0.1918	0.00108654	19.9053
genus.Barnesiella.id.944	rs2276875	G	A	-0.0697176	0.0139537	4.65e-07	13893	TRUE	0.2545	0.00184438	25.6676
genus.Barnesiella.id.944	rs2428166	A	G	-0.165859	0.0337309	8.51e-07	8091	TRUE	0.0487	0.0025489	20.6708
genus.Barnesiella.id.944	rs60316894	T	C	-0.121478	0.025184	1.19e-06	12717	TRUE	0.0596	0.00165419	21.0679
genus.Barnesiella.id.944	rs35177866	G	A	0.0917125	0.0190133	2.95e-06	13394	TRUE	0.1243	0.00183111	24.5672
genus.Barnesiella.id.944	rs13242616	C	T	-0.0583747	0.0123176	2.29e-06	13945	TRUE	0.3698	0.00158827	22.1805
genus.Barnesiella.id.944	rs79795328	G	A	-0.0818645	0.0176441	4.23e-06	13657	TRUE	0.1252	0.00146803	20.0754
genus.Barnesiella.id.944	rs199035	A	G	0.0559495	0.0119716	3e-06	13945	TRUE	0.5089	0.00156468	21.8505
genus.Barnesiella.id.944	rs62251337	G	A	-0.0690763	0.0149374	4.24e-06	13945	TRUE	0.1581	0.00127022	17.7332
genus.Barnesiella.id.944	rs77455852	G	T	-0.0891491	0.0195601	3.16e-06	13394	TRUE	0.1213	0.0016942	22.7273
genus.Barnesiella.id.944	rs11155559	C	T	0.0956023	0.0212961	8.92e-06	13383	TRUE	0.0954	0.00157751	21.142
genus.Barnesiella.id.944	rs12909713	T	C	-0.0550716	0.0120039	4.95e-06	14205	TRUE	0.4692	0.00151068	21.4887
genus.Barnesiella.id.944	rs113258194	G	A	0.098992	0.0214121	7.31e-06	13945	TRUE	0.1024	0.00180141	25.1624
genus.Barnesiella.id.944	rs76181748	T	C	-0.0778559	0.017164	6.78e-06	14201	TRUE	0.1441	0.0014952	21.2622
genus.Barnesiella.id.944	rs72684847	C	T	-0.114369	0.0253873	6.76e-06	12984	TRUE	0.0656	0.00160356	20.8509
genus.Bifidobacterium.id.436	rs182549	T	C	0.119703	0.0127294	1.28e-20	14778	TRUE	0.4911	0.00716219	106.592
genus.Bifidobacterium.id.436	rs7322849	C	T	0.112428	0.0201813	1.08e-08	14778	TRUE	0.0964	0.00220209	32.6099
genus.Bifidobacterium.id.436	rs1961273	T	C	0.0674036	0.0132319	3.51e-07	14778	TRUE	0.2714	0.00179678	26.597
genus.Bifidobacterium.id.436	rs56108664	C	T	0.0729971	0.0157926	2.44e-06	13916	TRUE	0.1849	0.00160616	22.3841
genus.Bifidobacterium.id.436	rs2686790	C	T	0.070741	0.0157926	7.5e-06	14778	TRUE	0.1153	0.00102093	15.1007
genus.Bifidobacterium.id.436	rs2491158	A	G	0.0712624	0.015983	8.05e-06	14021	TRUE	0.1819	0.00151144	21.2209
genus.Bifidobacterium.id.436	rs75344046	T	C	0.232354	0.0505979	4.86e-06	3856	TRUE	0.0497	0.00509974	19.7551
genus.Bifidobacterium.id.436	rs540489	G	T	-0.0637641	0.0138746	5.19e-06	14561	TRUE	0.2336	0.00145583	21.2263
genus.Bifidobacterium.id.436	rs857444	T	C	0.0558234	0.0121219	3.57e-06	14777	TRUE	0.3608	0.00143736	21.2676
genus.Bifidobacterium.id.436	rs13020688	A	G	0.0562696	0.0122617	4.07e-06	14666	TRUE	0.3529	0.00144611	21.2365
genus.Bifidobacterium.id.436	rs12022129	A	G	0.0619356	0.0138937	8e-06	14776	TRUE	0.2207	0.00131953	19.5204
genus.Bifidobacterium.id.436	rs62181700	A	G	-0.0624643	0.0131205	2.17e-06	14774	TRUE	0.2813	0.00157765	23.3419
genus.Bifidobacterium.id.436	rs55888705	G	A	0.0546319	0.0121139	6.67e-06	14777	TRUE	0.3867	0.0014157	20.9466
genus.Bifidobacterium.id.436	rs5746486	C	T	-0.0536216	0.0120801	9e-06	14778	TRUE	0.3539	0.00131489	19.4544
genus.Bifidobacterium.id.436	rs73797465	G	T	-0.0953566	0.0209236	4.38e-06	14666	TRUE	0.0865	0.001437	21.1025
genus.Bilophila.id.3170	rs1571225	T	C	0.0826826	0.0170621	1.12e-06	12854	TRUE	0.1491	0.00173466	22.3326
genus.Bilophila.id.3170	rs3827020	T	C	0.0766479	0.0160642	1.79e-06	12628	TRUE	0.1899	0.00180757	22.8637
genus.Bilophila.id.3170	rs1241171	A	G	-0.0692654	0.0150148	4.24e-06	12856	TRUE	0.2157	0.00162329	20.8996
genus.Bilophila.id.3170	rs7802841	A	C	0.0670097	0.0137701	1.77e-06	12856	TRUE	0.3509	0.0020455	26.3468
genus.Bilophila.id.3170	rs6793291	A	C	0.112729	0.0241633	3.11e-06	11051	TRUE	0.0924	0.00213141	23.6003
genus.Bilophila.id.3170	rs542415	C	T	-0.0613623	0.0133436	4.71e-06	12777	TRUE	0.34	0.00168988	21.6248
genus.Bilophila.id.3170	rs72676854	C	T	0.123209	0.026882	5.62e-06	11616	TRUE	0.0656	0.00186101	21.6541
genus.Bilophila.id.3170	rs4798126	A	G	0.073288	0.016799	7.15e-06	12777	TRUE	0.1501	0.00137039	17.5308
genus.Bilophila.id.3170	rs1969927	A	G	0.0564589	0.0126935	9.07e-06	12777	TRUE	0.3797	0.00150154	19.211
genus.Bilophila.id.3170	rs60178956	A	G	-0.0624818	0.0141485	8.06e-06	12777	TRUE	0.2346	0.00140202	17.9359
genus.Bilophila.id.3170	rs2728491	T	G	-0.0627416	0.0139456	6.33e-06	12856	TRUE	0.3101	0.00168434	21.687
genus.Bilophila.id.3170	rs9899990	G	A	-0.102702	0.0233878	9.07e-06	12088	TRUE	0.0656	0.00129308	15.6485
genus.Bilophila.id.3170	rs11069458	C	T	-0.0680947	0.015503	7.72e-06	12856	TRUE	0.1899	0.00142666	18.3645
genus.Blautia.id.1992	rs11149971	T	C	0.117605	0.02339	1.04e-06	16255	TRUE	0.0537	0.00140567	22.8785
genus.Blautia.id.1992	rs12453000	T	C	0.0625335	0.0129987	1.26e-06	17815	TRUE	0.2197	0.00134075	23.9148
genus.Blautia.id.1992	rs115043014	A	G	-0.206605	0.043992	5.19e-06	4902	TRUE	0.0437	0.00356771	17.5444
genus.Blautia.id.1992	rs67794373	T	C	0.0601709	0.0123443	1e-06	18158	TRUE	0.2137	0.00121673	22.1179
genus.Blautia.id.1992	rs117001700	C	T	0.196414	0.0441122	8.84e-06	4965	TRUE	0.0437	0.00322442	16.0546
genus.Blautia.id.1992	rs72973581	G	A	0.125169	0.0265408	1.74e-06	12764	TRUE	0.0547	0.00162025	20.7111
genus.Blautia.id.1992	rs4926264	C	T	0.0826207	0.0178239	5.1e-06	18276	TRUE	0.0785	0.000987581	18.0649
genus.Blautia.id.1992	rs7860714	G	A	-0.0502178	0.0109853	4.09e-06	18162	TRUE	0.334	0.00112193	20.3971
genus.Blautia.id.1992	rs682885	G	A	-0.0493376	0.0107359	4.49e-06	18274	TRUE	0.4165	0.00118316	21.6442
genus.Blautia.id.1992	rs2788271	G	T	-0.0575596	0.0133492	7.16e-06	18276	TRUE	0.165	0.000912928	16.6981
genus.Blautia.id.1992	rs113271346	T	C	0.0782682	0.0172116	6.85e-06	17465	TRUE	0.1183	0.00127793	22.345
genus.Blautia.id.1992	rs3005511	G	A	0.0501085	0.0110768	6.19e-06	18276	TRUE	0.336	0.00112037	20.4965
genus.Blautia.id.1992	rs16892041	C	T	-0.0622605	0.0141804	8.82e-06	18276	TRUE	0.171	0.00109902	20.1056
genus.Butyricicoccus.id.2055	rs56221232	C	T	0.0828027	0.0167401	7.62e-07	17133	TRUE	0.1083	0.00132424	22.7156
genus.Butyricicoccus.id.2055	rs2017189	T	G	-0.0506956	0.011024	3.87e-06	17133	TRUE	0.4215	0.00125335	21.498
genus.Butyricicoccus.id.2055	rs7322368	C	T	0.0815733	0.0183167	5.52e-06	17134	TRUE	0.0845	0.00102954	17.6562
genus.Butyricicoccus.id.2055	rs12585793	C	T	-0.262206	0.0564729	5.79e-06	3135	TRUE	0.0527	0.00686458	21.6554
genus.Butyricicoccus.id.2055	rs62478070	G	T	0.224039	0.0494959	5.94e-06	4007	TRUE	0.0437	0.00419521	16.8726
genus.Butyricicoccus.id.2055	rs4962426	T	G	0.0614216	0.0135979	7.38e-06	16889	TRUE	0.1978	0.00119724	20.242
genus.Butyricicoccus.id.2055	rs10084203	G	A	0.0549699	0.0123563	8.59e-06	17135	TRUE	0.2416	0.00110732	18.9928
genus.Butyricicoccus.id.2055	rs12034718	G	A	0.0701199	0.0158214	9.58e-06	16237	TRUE	0.165	0.00135482	22.0254
genus.Butyricimonas.id.945	rs113054641	A	G	-0.144881	0.0274574	1.74e-07	9949	TRUE	0.0845	0.00324764	32.4095
genus.Butyricimonas.id.945	rs62390301	C	T	-0.0872983	0.0174893	7.42e-07	10634	TRUE	0.1829	0.00227788	24.2737
genus.Butyricimonas.id.945	rs7083431	C	A	0.0703539	0.0144439	8.85e-07	10737	TRUE	0.3549	0.00226642	24.3853
genus.Butyricimonas.id.945	rs1862649	A	G	0.113124	0.0248176	4.76e-06	10123	TRUE	0.0915	0.00212758	21.5791
genus.Butyricimonas.id.945	rs12304031	A	G	-0.086278	0.0196846	6.7e-06	10658	TRUE	0.1292	0.00167499	17.8786
genus.Butyricimonas.id.945	rs71428626	T	G	-0.133188	0.0289905	4.8e-06	9776	TRUE	0.0726	0.00238873	23.4033
genus.Butyricimonas.id.945	rs78453362	G	A	-0.14948	0.0327073	4.06e-06	8207	TRUE	0.0577	0.00242975	19.9847
genus.Butyricimonas.id.945	rs62130338	A	G	-0.0732608	0.0158324	3.9e-06	10557	TRUE	0.2624	0.00207758	21.9745
genus.Butyricimonas.id.945	rs9657374	T	C	0.0680719	0.0148172	4.5e-06	10737	TRUE	0.3022	0.0019543	21.0205
genus.Butyricimonas.id.945	rs12458763	C	A	0.122037	0.0269587	6.37e-06	10383	TRUE	0.0716	0.00197997	20.5948
genus.Butyricimonas.id.945	rs2114713	T	G	0.062721	0.0138998	6.88e-06	10734	TRUE	0.4513	0.0019483	20.95
genus.Butyricimonas.id.945	rs72814525	G	A	0.0664154	0.0149766	8.25e-06	10736	TRUE	0.3231	0.00192943	20.7505
genus.Butyricimonas.id.945	rs11228830	G	A	0.135265	0.0298411	6.55e-06	8974	TRUE	0.0706	0.00240108	21.5944
genus.Butyrivibrio.id.1993	rs72723662	T	C	0.224078	0.0449336	7.86e-07	3073	TRUE	0.1004	0.00907011	28.1093
genus.Butyrivibrio.id.1993	rs7752361	G	A	-0.11923	0.0239975	7.69e-07	3481	TRUE	0.504	0.00710748	24.9039
genus.Butyrivibrio.id.1993	rs4537857	C	T	-0.12459	0.0260992	1.8e-06	3482	TRUE	0.2922	0.00642074	22.4886
genus.Butyrivibrio.id.1993	rs11761679	C	T	0.154775	0.0321539	2.2e-06	3482	TRUE	0.1561	0.00631143	22.1033
genus.Butyrivibrio.id.1993	rs16941336	T	C	0.127488	0.0267936	1.53e-06	3482	TRUE	0.2644	0.0063222	22.1412
genus.Butyrivibrio.id.1993	rs77356209	C	T	0.216874	0.0483299	6.66e-06	3379	TRUE	0.0477	0.00427306	14.4921
genus.Butyrivibrio.id.1993	rs74622183	G	A	-0.201027	0.0428204	2.46e-06	3478	TRUE	0.0875	0.0064533	22.5774
genus.Butyrivibrio.id.1993	rs7763512	A	G	0.119846	0.0253367	3.11e-06	3259	TRUE	0.3827	0.00678624	22.2538
genus.Butyrivibrio.id.1993	rs142855850	G	A	0.205013	0.0457138	6.86e-06	3234	TRUE	0.1014	0.00765946	24.9464
genus.Butyrivibrio.id.1993	rs9349693	G	A	0.117973	0.0259861	5.55e-06	3482	TRUE	0.3111	0.00596554	20.8847
genus.Butyrivibrio.id.1993	rs486484	G	A	-0.108349	0.0240008	6.61e-06	3456	TRUE	0.4712	0.00585024	20.3257
genus.Butyrivibrio.id.1993	rs17163238	A	G	0.140987	0.0309117	5.51e-06	3482	TRUE	0.1998	0.00635597	22.2603
genus.Butyrivibrio.id.1993	rs4928024	G	A	-0.17471	0.0389333	8.19e-06	3481	TRUE	0.0984	0.00541595	18.9447
genus.Butyrivibrio.id.1993	rs1007475	T	G	0.118065	0.0261271	7.92e-06	3482	TRUE	0.2942	0.00578895	20.2628
genus.Butyrivibrio.id.1993	rs16934069	C	T	-0.133784	0.0299444	8.86e-06	3482	TRUE	0.1988	0.0057016	19.9553
genus.CandidatusSoleaferrea.id.11350	rs4294381	C	T	0.112197	0.023186	1.37e-06	6145	TRUE	0.1799	0.00371438	22.9025
genus.CandidatusSoleaferrea.id.11350	rs10090365	G	A	-0.0834413	0.0180989	4.17e-06	6145	TRUE	0.5586	0.00343341	21.1641
genus.CandidatusSoleaferrea.id.11350	rs4678258	C	T	0.0986136	0.0215646	5.53e-06	6101	TRUE	0.2763	0.00388905	23.8119
genus.CandidatusSoleaferrea.id.11350	rs10108780	G	A	-0.092834	0.0199807	3.64e-06	5999	TRUE	0.2674	0.00337655	20.3178
genus.CandidatusSoleaferrea.id.11350	rs36155147	T	C	0.104966	0.0240995	5.41e-06	5958	TRUE	0.3618	0.00508808	30.4596
genus.CandidatusSoleaferrea.id.11350	rs10809135	C	T	0.0834858	0.0182426	5.47e-06	5999	TRUE	0.4911	0.00348383	20.9656
genus.CandidatusSoleaferrea.id.11350	rs9973954	G	A	0.0892075	0.0195401	5.95e-06	6145	TRUE	0.3062	0.00338121	20.8413
genus.CandidatusSoleaferrea.id.11350	rs6489992	G	A	-0.0840437	0.0187031	7.89e-06	6142	TRUE	0.3847	0.00334387	20.6003
genus.CandidatusSoleaferrea.id.11350	rs6494306	G	A	-0.0969304	0.0214221	5.8e-06	6145	TRUE	0.1968	0.00297029	18.3008
genus.CandidatusSoleaferrea.id.11350	rs7400877	C	T	-0.0951085	0.0212799	9.29e-06	6145	TRUE	0.2505	0.00339663	20.9366
genus.Catenibacterium.id.2153	rs12404911	T	C	0.140717	0.0304142	2.8e-06	3239	TRUE	0.17	0.00558794	18.1898
genus.Catenibacterium.id.2153	rs77285108	A	G	-0.161826	0.0353447	3.63e-06	3210	TRUE	0.1461	0.00653408	21.0992
genus.Catenibacterium.id.2153	rs73128290	G	A	0.129726	0.0284563	4.29e-06	3239	TRUE	0.2634	0.0065303	21.2775
genus.Catenibacterium.id.2153	rs212393	A	G	-0.135254	0.0286209	3.62e-06	3239	TRUE	0.3101	0.00782739	25.5372
genus.Catenibacterium.id.2153	rs7742829	T	C	0.11411	0.0251099	5.61e-06	3239	TRUE	0.4195	0.0063418	20.6594
genus.ChristensenellaceaeR.7group.id.11283	rs78521377	T	C	0.124992	0.0274797	5.61e-06	12605	TRUE	0.0527	0.00155988	19.6899
genus.ChristensenellaceaeR.7group.id.11283	rs62467127	T	C	0.114108	0.0251983	3.25e-06	12719	TRUE	0.0447	0.00111202	14.1573
genus.ChristensenellaceaeR.7group.id.11283	rs17081797	G	A	-0.0904325	0.0204253	3.34e-06	16324	TRUE	0.0686	0.00104506	17.0752
genus.ChristensenellaceaeR.7group.id.11283	rs62132810	G	A	-0.0828853	0.0179623	5.67e-06	15066	TRUE	0.1083	0.00132688	20.0147
genus.ChristensenellaceaeR.7group.id.11283	rs60954665	G	T	0.049815	0.0110787	7.13e-06	16324	TRUE	0.5099	0.00124028	20.269
genus.ChristensenellaceaeR.7group.id.11283	rs10461257	G	A	-0.0551969	0.0122069	6.51e-06	15987	TRUE	0.2853	0.00124247	19.8856
genus.ChristensenellaceaeR.7group.id.11283	rs79150079	A	C	0.121547	0.0270977	9.42e-06	11994	TRUE	0.0716	0.0019641	23.5998
genus.ChristensenellaceaeR.7group.id.11283	rs62190261	C	A	0.0958394	0.0214723	8.74e-06	15274	TRUE	0.0905	0.00151206	23.1272
genus.ChristensenellaceaeR.7group.id.11283	rs892686	G	A	0.0514099	0.011136	3.97e-06	16325	TRUE	0.4513	0.00130895	21.394
genus.ChristensenellaceaeR.7group.id.11283	rs73952017	T	C	-0.0862164	0.0194354	8.46e-06	15274	TRUE	0.0875	0.001187	18.1494
genus.Clostridiumsensustricto1.id.1873	rs550843	C	T	-0.0783246	0.0169209	2.05e-06	14102	TRUE	0.1491	0.00155662	21.9826
genus.Clostridiumsensustricto1.id.1873	rs2795528	A	G	-0.184315	0.0392204	2.72e-06	6366	TRUE	0.0487	0.00314772	20.0954
genus.Clostridiumsensustricto1.id.1873	rs2817172	T	C	0.058139	0.0124492	2.77e-06	13658	TRUE	0.4125	0.00163831	22.4095
genus.Clostridiumsensustricto1.id.1873	rs115807074	G	A	-0.22736	0.0492575	4.32e-06	4229	TRUE	0.0497	0.00488286	20.7411
genus.Clostridiumsensustricto1.id.1873	rs116847295	T	C	0.110021	0.0246032	4.58e-06	12910	TRUE	0.0755	0.00168981	21.849
genus.Clostridiumsensustricto1.id.1873	rs12341505	A	G	0.0810718	0.0180121	4.82e-06	14118	TRUE	0.1113	0.00130023	18.3779
genus.Clostridiumsensustricto1.id.1873	rs11264403	A	G	-0.139062	0.0334454	7.76e-06	7285	TRUE	0.0398	0.00147805	10.7806
genus.Collinsella.id.815	rs9541268	A	C	0.09597	0.0197312	8.79e-07	12914	TRUE	0.0964	0.00160455	20.7513
genus.Collinsella.id.815	rs73052258	A	G	0.0930178	0.0202658	1.72e-06	14334	TRUE	0.0964	0.00150735	21.636
genus.Collinsella.id.815	rs2103510	A	G	0.0786551	0.0168217	2.42e-06	14334	TRUE	0.1312	0.00141038	20.2422
genus.Collinsella.id.815	rs75672793	G	A	-0.108908	0.0240522	6.14e-06	12601	TRUE	0.0706	0.00155653	19.6413
genus.Collinsella.id.815	rs10890671	C	T	-0.0537401	0.0118848	6.52e-06	14334	TRUE	0.5268	0.00143985	20.6657
genus.Collinsella.id.815	rs62448871	A	C	-0.0540309	0.0120324	6.78e-06	14334	TRUE	0.4612	0.00145088	20.8242
genus.Collinsella.id.815	rs1496626	C	T	-0.0722307	0.01616	6.78e-06	14334	TRUE	0.1541	0.00136018	19.5206
genus.Collinsella.id.815	rs149807560	A	C	-0.104264	0.0235841	7.1e-06	13473	TRUE	0.0895	0.00177175	23.9097
genus.Collinsella.id.815	rs11597285	T	G	-0.0537947	0.0120548	9.38e-06	14334	TRUE	0.4245	0.00141394	20.2933
genus.Coprobacter.id.949	rs305411	G	A	0.129218	0.0264518	1.01e-06	6777	TRUE	0.1352	0.00390456	26.5571
genus.Coprobacter.id.949	rs3828477	T	G	-0.091218	0.019569	2.89e-06	6798	TRUE	0.2813	0.0033644	22.9417
genus.Coprobacter.id.949	rs143662916	T	C	0.253264	0.0540141	3.07e-06	3083	TRUE	0.0577	0.00697496	21.6408
genus.Coprobacter.id.949	rs213863	T	C	-0.0887412	0.0188377	2.35e-06	6798	TRUE	0.3091	0.00336353	22.9357
genus.Coprobacter.id.949	rs72821405	C	T	-0.147365	0.0319978	4.76e-06	6177	TRUE	0.0885	0.00350365	21.7111
genus.Coprobacter.id.949	rs11532348	T	C	-0.103931	0.0226826	5.71e-06	6364	TRUE	0.1829	0.00322854	20.6065
genus.Coprobacter.id.949	rs12996055	C	A	0.0921817	0.0209405	8.08e-06	6570	TRUE	0.1918	0.00263443	17.3487
genus.Coprobacter.id.949	rs12684609	C	T	0.100827	0.0220366	6.1e-06	6364	TRUE	0.1978	0.00322621	20.5916
genus.Coprobacter.id.949	rs74919520	A	G	0.125703	0.0276296	5.76e-06	6387	TRUE	0.1282	0.00353204	22.632
genus.Coprobacter.id.949	rs28402691	C	T	0.110695	0.0251199	9.56e-06	6387	TRUE	0.167	0.00340918	21.8421
genus.Coprobacter.id.949	rs189356	A	G	0.0781125	0.0171916	6.26e-06	6763	TRUE	0.5219	0.00304493	20.6496
genus.Coprococcus1.id.11301	rs4277593	A	G	-0.0585649	0.0109914	1.14e-07	16651	TRUE	0.4831	0.00171297	28.5681
genus.Coprococcus1.id.11301	rs56405618	G	A	-0.08963	0.0186508	1.57e-06	16379	TRUE	0.1113	0.00158923	26.0683
genus.Coprococcus1.id.11301	rs74101919	C	T	-0.0718989	0.0144651	1.03e-06	16732	TRUE	0.1869	0.00157118	26.3273
genus.Coprococcus1.id.11301	rs1010560	A	C	0.0580232	0.0122722	1.96e-06	16723	TRUE	0.2962	0.00140368	23.5039
genus.Coprococcus1.id.11301	rs73031725	C	T	0.167591	0.0355224	1.98e-06	7206	TRUE	0.0606	0.00319782	23.111
genus.Coprococcus1.id.11301	rs1519491	C	T	0.0499197	0.0113558	8.95e-06	16733	TRUE	0.4085	0.00120426	20.1728
genus.Coprococcus1.id.11301	rs1576241	G	A	-0.0510343	0.0109535	3.33e-06	16729	TRUE	0.4394	0.00128312	21.4904
genus.Coprococcus1.id.11301	rs73167075	C	T	0.0573137	0.0127573	8.57e-06	16733	TRUE	0.2396	0.00119695	20.0502
genus.Coprococcus1.id.11301	rs12794898	T	G	0.0903299	0.0197212	4.92e-06	15186	TRUE	0.0944	0.00139509	21.2126
genus.Coprococcus1.id.11301	rs946513	T	C	0.205899	0.0460018	8.62e-06	4310	TRUE	0.0547	0.00438425	18.9705
genus.Coprococcus1.id.11301	rs1762123	T	C	-0.0891532	0.0198554	8.01e-06	16724	TRUE	0.0716	0.0010567	17.6889
genus.Coprococcus1.id.11301	rs2907920	G	A	0.0561173	0.0126824	7.65e-06	16040	TRUE	0.2903	0.00129762	20.8382
genus.Coprococcus2.id.11302	rs6677933	T	C	-0.0804405	0.0164216	1.19e-06	11483	TRUE	0.2416	0.00237124	27.2889
genus.Coprococcus2.id.11302	rs72680320	C	T	-0.0649382	0.013919	2.27e-06	11009	TRUE	0.4135	0.00204538	22.5596
genus.Coprococcus2.id.11302	rs2482516	T	C	0.0754415	0.0164619	4.72e-06	11483	TRUE	0.2256	0.00198863	22.877
genus.Coprococcus2.id.11302	rs35890118	G	A	-0.066536	0.0147661	8.26e-06	11478	TRUE	0.3171	0.00191733	22.0455
genus.Coprococcus2.id.11302	rs9426473	G	A	0.0727361	0.0161662	6.31e-06	11486	TRUE	0.2793	0.00212988	24.5118
genus.Coprococcus2.id.11302	rs6894272	C	T	-0.113458	0.0253003	9.53e-06	11001	TRUE	0.0905	0.00211911	23.3576
genus.Coprococcus2.id.11302	rs12634070	C	T	0.0736486	0.0164921	9.95e-06	11457	TRUE	0.1928	0.00168829	19.3721
genus.Coprococcus2.id.11302	rs61823518	C	A	-0.0955381	0.0215724	6.68e-06	10980	TRUE	0.0954	0.00157539	17.3219
genus.Coprococcus2.id.11302	rs10070053	G	A	0.0594312	0.0135375	7.65e-06	11473	TRUE	0.4076	0.00170572	19.5997
genus.Coprococcus3.id.11303	rs8100692	C	T	0.0577411	0.0113476	4.16e-07	15829	TRUE	0.4274	0.00163187	25.8698
genus.Coprococcus3.id.11303	rs178271	C	T	0.145257	0.0294239	7.81e-07	10794	TRUE	0.0527	0.0021067	22.7835
genus.Coprococcus3.id.11303	rs13394391	T	C	-0.0709302	0.0150918	2.2e-06	15834	TRUE	0.16	0.00135236	21.4395
genus.Coprococcus3.id.11303	rs11080344	T	C	0.0516921	0.0113054	4.79e-06	15835	TRUE	0.4742	0.00133248	21.1253
genus.Coprococcus3.id.11303	rs7521171	A	G	-0.0596434	0.0129279	4.32e-06	15472	TRUE	0.338	0.00159195	24.6668
genus.Coprococcus3.id.11303	rs11077359	C	T	-0.0645443	0.0148833	9.64e-06	15378	TRUE	0.1998	0.00133211	20.5098
genus.Coprococcus3.id.11303	rs6994742	T	C	0.0551306	0.0123929	7.84e-06	15834	TRUE	0.325	0.00133353	21.1406
genus.Coprococcus3.id.11303	rs13247359	A	G	0.051211	0.0113031	7.33e-06	15833	TRUE	0.4801	0.00130921	20.7532
genus.Coprococcus3.id.11303	rs4575475	A	G	0.0619514	0.0137787	7.04e-06	15154	TRUE	0.2366	0.00138643	21.0364
genus.Coprococcus3.id.11303	rs10810043	G	A	0.0515518	0.0115923	9.27e-06	15833	TRUE	0.3897	0.00126413	20.0377
genus.DefluviitaleaceaeUCG011.id.11287	rs4677103	G	A	0.0977912	0.0197263	9.6e-07	7983	TRUE	0.171	0.00271132	21.6978
genus.DefluviitaleaceaeUCG011.id.11287	rs72731813	T	C	-0.147383	0.0293796	4.33e-07	7767	TRUE	0.0815	0.00325208	25.3348
genus.DefluviitaleaceaeUCG011.id.11287	rs112893842	C	T	0.11381	0.0232806	1.45e-06	8183	TRUE	0.0974	0.00227744	18.6743
genus.DefluviitaleaceaeUCG011.id.11287	rs9725395	G	A	-0.13834	0.029554	3.52e-06	8011	TRUE	0.0875	0.00305608	24.5512
genus.DefluviitaleaceaeUCG011.id.11287	rs55658617	C	T	0.174369	0.0362226	2.15e-06	6663	TRUE	0.0696	0.00393773	26.3329
genus.DefluviitaleaceaeUCG011.id.11287	rs9608282	G	T	0.142939	0.0299793	2.52e-06	7716	TRUE	0.0656	0.00250478	19.3704
genus.DefluviitaleaceaeUCG011.id.11287	rs1582238	C	T	0.0805036	0.0167257	1.57e-06	7983	TRUE	0.3718	0.00302739	24.2349
genus.DefluviitaleaceaeUCG011.id.11287	rs4344384	T	G	0.0715978	0.0156309	4.83e-06	8180	TRUE	0.4742	0.0025563	20.959
genus.DefluviitaleaceaeUCG011.id.11287	rs2892880	A	G	0.0817755	0.0181686	6.83e-06	8182	TRUE	0.2604	0.00257581	21.1246
genus.Desulfovibrio.id.3173	rs2853179	T	C	0.0811971	0.0174234	2.42e-06	8949	TRUE	0.2485	0.00246244	22.0859
genus.Desulfovibrio.id.3173	rs16863365	G	A	0.109402	0.0226964	1.79e-06	8776	TRUE	0.1173	0.00247854	21.8007
genus.Desulfovibrio.id.3173	rs12031543	C	T	-0.127185	0.0281887	6.55e-06	8855	TRUE	0.0755	0.00225816	20.0368
genus.Desulfovibrio.id.3173	rs13066142	A	G	0.119141	0.0250891	3.79e-06	9241	TRUE	0.0934	0.00240388	22.2629
genus.Desulfovibrio.id.3173	rs2590913	A	G	0.154496	0.0339396	6.65e-06	7225	TRUE	0.0726	0.00321414	23.2906
genus.Desulfovibrio.id.3173	rs2032031	G	A	-0.0654931	0.0148681	9.14e-06	9241	TRUE	0.4732	0.00213851	19.8
genus.Desulfovibrio.id.3173	rs72647089	G	T	-0.106594	0.0239337	8.3e-06	8985	TRUE	0.1064	0.00216064	19.4511
genus.Desulfovibrio.id.3173	rs7729080	A	C	-0.070287	0.0157691	9.96e-06	9241	TRUE	0.2893	0.00203149	18.8071
genus.Desulfovibrio.id.3173	rs4797774	A	G	0.212582	0.0470044	5.64e-06	3476	TRUE	0.0686	0.00577488	20.1785
genus.Desulfovibrio.id.3173	rs6580353	C	T	0.0770979	0.0169735	4.94e-06	9241	TRUE	0.2604	0.00228956	21.2018
genus.Dialister.id.2183	rs11166701	A	G	-0.0655301	0.013186	5.51e-07	11720	TRUE	0.5159	0.00214493	25.1883
genus.Dialister.id.2183	rs4747450	A	C	0.0668509	0.0147685	5.84e-06	11987	TRUE	0.2664	0.00174678	20.9718
genus.Dialister.id.2183	rs2314294	C	T	0.0865932	0.0193719	8.08e-06	11339	TRUE	0.1183	0.00156424	17.7616
genus.Dialister.id.2183	rs4753063	A	G	-0.0596297	0.0130052	4.86e-06	11989	TRUE	0.4414	0.00175343	21.0553
genus.Dialister.id.2183	rs2435610	C	A	0.0647131	0.0143314	5.93e-06	11984	TRUE	0.2604	0.00161307	19.359
genus.Dialister.id.2183	rs10938938	A	G	-0.0773514	0.0170915	7.37e-06	11401	TRUE	0.1938	0.00186966	21.3522
genus.Dialister.id.2183	rs10138457	C	T	-0.113054	0.0261933	7.88e-06	10968	TRUE	0.0716	0.00169922	18.6653
genus.Dialister.id.2183	rs11071887	C	T	0.0662403	0.0146315	5.91e-06	11989	TRUE	0.2634	0.00170264	20.4443
genus.Dialister.id.2183	rs764177	A	C	-0.0601454	0.0135366	9.61e-06	11988	TRUE	0.338	0.00161886	19.4351
genus.Dialister.id.2183	rs76680460	A	G	-0.161296	0.0364332	8.19e-06	7176	TRUE	0.0477	0.00236358	16.9965
genus.Dialister.id.2183	rs75416973	G	A	0.0727223	0.016451	9.46e-06	11402	TRUE	0.2256	0.00184786	21.1046
genus.Dorea.id.1997	rs13279148	A	G	0.0715309	0.0150878	2.25e-06	17605	TRUE	0.166	0.00141674	24.9743
genus.Dorea.id.1997	rs62503162	G	A	-0.0974091	0.0194379	7.47e-07	16210	TRUE	0.0875	0.0015152	24.5956
genus.Dorea.id.1997	rs73729431	T	C	-0.13745	0.0299983	3.17e-06	9596	TRUE	0.0606	0.00215102	20.6814
genus.Dorea.id.1997	rs4793307	T	C	0.0574165	0.0122472	4.01e-06	17600	TRUE	0.2455	0.00122128	21.5183
genus.Dorea.id.1997	rs11150408	G	T	0.0488254	0.0109063	7.06e-06	17215	TRUE	0.4453	0.00117769	20.2955
genus.Dorea.id.1997	rs345219	G	T	-0.0497368	0.0112621	8.8e-06	17215	TRUE	0.3757	0.00116044	19.9978
genus.Dorea.id.1997	rs3005511	G	A	0.0516127	0.0112852	5.29e-06	17610	TRUE	0.336	0.00118864	20.9545
genus.Dorea.id.1997	rs1899291	T	C	0.0697217	0.0150285	4.57e-06	17609	TRUE	0.1282	0.0010866	19.1526
genus.Dorea.id.1997	rs3752849	A	G	0.163846	0.036608	7.68e-06	14306	TRUE	0.0328	0.0017033	24.4056
genus.Dorea.id.1997	rs12537781	C	T	-0.055544	0.0125223	9.15e-06	17608	TRUE	0.2296	0.00109142	19.2366
genus.Eggerthella.id.819	rs3851328	G	T	-0.107774	0.0236527	4.18e-06	5147	TRUE	0.2664	0.00453998	23.4647
genus.Eggerthella.id.819	rs2240838	G	A	0.0980582	0.0197653	7.36e-07	5147	TRUE	0.502	0.00480763	24.8547
genus.Eggerthella.id.819	rs2223081	A	G	0.102572	0.0221108	3.89e-06	5147	TRUE	0.2922	0.00435187	22.4882
genus.Eggerthella.id.819	rs112205261	C	T	-0.188618	0.0403613	3.35e-06	5036	TRUE	0.0577	0.00386866	19.5505
genus.Eggerthella.id.819	rs4985746	A	G	0.110522	0.0247653	5.71e-06	4906	TRUE	0.1789	0.00358869	17.6623
genus.Eggerthella.id.819	rs1784446	A	G	0.0907728	0.0198096	5.23e-06	5147	TRUE	0.4423	0.00406498	20.9997
genus.Eggerthella.id.819	rs76663501	T	C	0.175349	0.0378576	4.83e-06	4814	TRUE	0.0815	0.00460337	22.2538
genus.Eggerthella.id.819	rs6430926	T	C	0.0879736	0.0197127	8.37e-06	5147	TRUE	0.5139	0.00386669	19.9713
genus.Eggerthella.id.819	rs2877457	A	G	-0.093486	0.0210208	9.03e-06	5083	TRUE	0.8678	0.00200528	10.2093
genus.Eggerthella.id.819	rs13070736	C	A	-0.121331	0.0272024	7.62e-06	5147	TRUE	0.1571	0.00389876	20.1376
genus.Eggerthella.id.819	rs67490567	C	T	0.108495	0.0245457	8.94e-06	5083	TRUE	0.1978	0.00373557	19.0516
genus.Eisenbergiella.id.11304	rs3812426	A	G	0.106447	0.0224159	2.72e-06	5583	TRUE	0.2078	0.00373061	20.8985
genus.Eisenbergiella.id.11304	rs1508033	C	A	0.091546	0.0195787	3.23e-06	5580	TRUE	0.3499	0.0038127	21.3486
genus.Eisenbergiella.id.11304	rs2683098	T	C	0.107319	0.022515	2.24e-06	5582	TRUE	0.2237	0.00400017	22.4106
genus.Eisenbergiella.id.11304	rs11079158	C	T	0.100627	0.022546	7.35e-06	5582	TRUE	0.2197	0.00347175	19.4399
genus.Eisenbergiella.id.11304	rs13258851	G	A	0.137001	0.0302124	7.75e-06	5583	TRUE	0.0855	0.00293515	16.4293
genus.Eisenbergiella.id.11304	rs12710729	A	C	0.0893384	0.0199069	9.84e-06	5583	TRUE	0.3708	0.00372421	20.8625
genus.Eisenbergiella.id.11304	rs12257723	C	A	-0.0952742	0.0211569	8.85e-06	5582	TRUE	0.339	0.00406801	22.7922
genus.Eisenbergiella.id.11304	rs4462860	A	G	0.0939071	0.0201104	4.16e-06	5460	TRUE	0.3439	0.0039795	21.8069
genus.Eisenbergiella.id.11304	rs11027642	T	C	0.129006	0.0284844	4.92e-06	5583	TRUE	0.1243	0.00362304	20.2937
genus.Eisenbergiella.id.11304	rs11938607	C	T	0.0978125	0.0216636	8.22e-06	5583	TRUE	0.2634	0.0037125	20.7967
genus.Eisenbergiella.id.11304	rs1553971	G	T	0.120965	0.0263054	5.27e-06	5583	TRUE	0.161	0.00395306	22.1496
genus.Enterorhabdus.id.820	rs114731706	G	T	0.182308	0.0382298	2.17e-06	5956	TRUE	0.0835	0.00508699	30.4428
genus.Enterorhabdus.id.820	rs3017103	G	A	0.0980897	0.0208995	2.94e-06	7524	TRUE	0.1899	0.00296033	22.3337
genus.Enterorhabdus.id.820	rs73331712	C	T	0.26199	0.055123	4.85e-06	3109	TRUE	0.0427	0.00561143	17.5331
genus.Enterorhabdus.id.820	rs77655283	A	G	0.132988	0.0298306	5.88e-06	7494	TRUE	0.0686	0.00226002	16.9704
genus.Enterorhabdus.id.820	rs424715	C	T	0.0818743	0.0174855	4.41e-06	7524	TRUE	0.5537	0.00331304	25.0035
genus.Enterorhabdus.id.820	rs10098492	C	T	0.132323	0.0293688	6.41e-06	7361	TRUE	0.0905	0.00288239	21.2728
genus.Enterorhabdus.id.820	rs2051957	T	C	0.0843291	0.0189864	8.9e-06	7524	TRUE	0.2346	0.00255388	19.2595
genus.Erysipelatoclostridium.id.11381	rs7221249	G	A	0.0839861	0.0142741	4.31e-09	9781	TRUE	0.5467	0.00349606	34.3079
genus.Erysipelatoclostridium.id.11381	rs710230	C	T	0.143381	0.0281514	6.33e-07	9016	TRUE	0.0865	0.00324892	29.3813
genus.Erysipelatoclostridium.id.11381	rs4697572	G	A	-0.0810636	0.0163308	7.59e-07	9779	TRUE	0.2455	0.00243441	23.8593
genus.Erysipelatoclostridium.id.11381	rs58236560	T	G	-0.111157	0.0234426	2.16e-06	9368	TRUE	0.1372	0.00292528	27.4785
genus.Erysipelatoclostridium.id.11381	rs622418	G	A	-0.0668051	0.0143224	3.68e-06	9783	TRUE	0.5109	0.0022304	21.8643
genus.Erysipelatoclostridium.id.11381	rs17804233	C	T	-0.0662914	0.0144203	4.59e-06	9783	TRUE	0.4821	0.00219446	21.5112
genus.Erysipelatoclostridium.id.11381	rs1434153	A	G	-0.0684526	0.0152443	6.85e-06	9662	TRUE	0.3211	0.00204294	19.7752
genus.Erysipelatoclostridium.id.11381	rs340991	G	A	-0.0740482	0.0158891	3.75e-06	9781	TRUE	0.2982	0.00229498	22.4943
genus.Erysipelatoclostridium.id.11381	rs6474512	C	A	0.067015	0.0143201	3.02e-06	9783	TRUE	0.4513	0.0022242	21.8034
genus.Erysipelatoclostridium.id.11381	rs9590927	A	G	-0.0646003	0.0143479	6.39e-06	9782	TRUE	0.494	0.0020863	20.4467
genus.Erysipelatoclostridium.id.11381	rs61806970	T	C	0.142548	0.0320688	9.09e-06	8644	TRUE	0.0646	0.00245574	21.2747
genus.Erysipelatoclostridium.id.11381	rs45480394	G	T	-0.0687134	0.0151835	7.66e-06	9604	TRUE	0.3618	0.00218041	20.9821
genus.Erysipelatoclostridium.id.11381	rs2901723	A	C	0.0641339	0.0144295	8.79e-06	9662	TRUE	0.503	0.0020565	19.9068
genus.Erysipelatoclostridium.id.11381	rs16936671	T	C	-0.0968026	0.0217883	6.04e-06	9488	TRUE	0.1362	0.00220493	20.9621
genus.Erysipelatoclostridium.id.11381	rs3804326	G	A	0.14147	0.0336352	9.85e-06	7028	TRUE	0.0676	0.00252294	17.771
genus.ErysipelotrichaceaeUCG003.id.11384	rs28568391	G	A	-0.0583911	0.0118741	6.42e-07	14544	TRUE	0.4493	0.00168723	24.5772
genus.ErysipelotrichaceaeUCG003.id.11384	rs11994308	T	C	0.115417	0.0242503	1.33e-06	13558	TRUE	0.0696	0.00172525	23.4279
genus.ErysipelotrichaceaeUCG003.id.11384	rs76502207	C	T	0.144844	0.0289929	6.41e-07	10740	TRUE	0.0905	0.00345367	37.214
genus.ErysipelotrichaceaeUCG003.id.11384	rs2302840	C	T	-0.0871966	0.017687	1.29e-06	14897	TRUE	0.1352	0.00177796	26.5298
genus.ErysipelotrichaceaeUCG003.id.11384	rs10164067	G	T	-0.10326	0.0212405	1.13e-06	14427	TRUE	0.0746	0.00147219	21.2676
genus.ErysipelotrichaceaeUCG003.id.11384	rs8053479	G	A	-0.0838212	0.0186509	5.83e-06	13813	TRUE	0.1412	0.00170398	23.5738
genus.ErysipelotrichaceaeUCG003.id.11384	rs17798136	A	G	0.158818	0.0347674	3.24e-06	7421	TRUE	0.0616	0.00291605	21.6975
genus.ErysipelotrichaceaeUCG003.id.11384	rs11666127	G	A	-0.0719187	0.0161371	7.9e-06	13813	TRUE	0.171	0.00146644	20.2828
genus.ErysipelotrichaceaeUCG003.id.11384	rs62403464	C	T	-0.0731743	0.0156516	3.44e-06	14899	TRUE	0.164	0.00146824	21.9046
genus.ErysipelotrichaceaeUCG003.id.11384	rs59068084	G	T	0.0564772	0.0120224	3.12e-06	14544	TRUE	0.4215	0.00155553	22.6557
genus.ErysipelotrichaceaeUCG003.id.11384	rs73074432	T	C	0.072154	0.0164378	9.99e-06	14217	TRUE	0.166	0.00144153	20.521
genus.ErysipelotrichaceaeUCG003.id.11384	rs214586	C	T	-0.106455	0.024038	8.5e-06	13505	TRUE	0.0676	0.00142859	19.3179
genus.ErysipelotrichaceaeUCG003.id.11384	rs4758231	T	G	-0.0551754	0.0122047	6.55e-06	14890	TRUE	0.3499	0.00138499	20.6483
genus.ErysipelotrichaceaeUCG003.id.11384	rs74988980	A	G	-0.133141	0.0348574	8.64e-06	14306	TRUE	0.0437	0.0014816	21.2243
genus.ErysipelotrichaceaeUCG003.id.11384	rs75949021	C	T	-0.169667	0.0374238	3.58e-06	6721	TRUE	0.0457	0.00251088	16.9131
genus.ErysipelotrichaceaeUCG003.id.11384	rs6875357	T	C	0.165673	0.0353831	6.7e-06	7034	TRUE	0.0467	0.00244389	17.2276
genus.ErysipelotrichaceaeUCG003.id.11384	rs12251396	G	A	-0.0705399	0.0158766	9.52e-06	14211	TRUE	0.1938	0.00155488	22.1277
genus.Escherichia.Shigella.id.3504	rs1154904	G	A	-0.0613376	0.0130644	3.04e-06	12002	TRUE	0.4642	0.00187151	22.5002
genus.Escherichia.Shigella.id.3504	rs73208162	G	A	-0.119296	0.024839	2.19e-06	11073	TRUE	0.0586	0.00157019	17.4109
genus.Escherichia.Shigella.id.3504	rs113513883	G	A	0.172283	0.038041	5.28e-06	6280	TRUE	0.0577	0.00322761	20.3286
genus.Escherichia.Shigella.id.3504	rs57024273	C	T	0.0626172	0.0139919	9.7e-06	11853	TRUE	0.3181	0.00170099	20.1928
genus.Escherichia.Shigella.id.3504	rs113127095	G	A	0.151009	0.0323434	3.33e-06	8433	TRUE	0.0517	0.00223601	18.8941
genus.Escherichia.Shigella.id.3504	rs112767262	C	T	0.0732963	0.0163589	8.21e-06	11771	TRUE	0.1958	0.00169189	19.9456
genus.Escherichia.Shigella.id.3504	rs592299	C	T	-0.0592004	0.0129486	4.77e-06	11995	TRUE	0.4682	0.00174526	20.9675
genus.Escherichia.Shigella.id.3504	rs4731451	A	G	-0.0609885	0.0135157	7.47e-06	12001	TRUE	0.3718	0.00173754	20.885
genus.Escherichia.Shigella.id.3504	rs118526	A	C	-0.0594401	0.013598	8e-06	11853	TRUE	0.3926	0.00168506	20.0033
genus.Escherichia.Shigella.id.3504	rs2798105	G	A	-0.100851	0.0222045	8.25e-06	11296	TRUE	0.1183	0.00212175	24.0139
genus.Faecalibacterium.id.2057	rs6910935	G	A	0.134864	0.0277032	1.38e-06	12640	TRUE	0.0537	0.00184852	23.4049
genus.Faecalibacterium.id.2057	rs1271565	T	C	-0.0576251	0.0119649	1.3e-06	17638	TRUE	0.2724	0.0013163	23.2448
genus.Faecalibacterium.id.2057	rs75499067	T	C	0.227585	0.0465522	1.76e-06	4526	TRUE	0.0636	0.00616928	28.0831
genus.Faecalibacterium.id.2057	rs9536330	C	T	-0.048317	0.010797	5.33e-06	18082	TRUE	0.4085	0.00112818	20.4205
genus.Faecalibacterium.id.2057	rs10927394	T	G	-0.232262	0.0512364	7.02e-06	14306	TRUE	0.0268	0.002814	40.365
genus.Faecalibacterium.id.2057	rs114946999	T	C	-0.0861565	0.01896	5.7e-06	15673	TRUE	0.0984	0.00131709	20.6673
genus.Faecalibacterium.id.2057	rs79656633	C	T	0.145631	0.0323019	8.14e-06	9080	TRUE	0.1054	0.0039995	36.4532
genus.Faecalibacterium.id.2057	rs12753492	C	A	0.0641305	0.0149933	8.8e-06	17525	TRUE	0.1491	0.00104355	18.3053
genus.Faecalibacterium.id.2057	rs2835874	C	T	-0.0866356	0.0196496	7.54e-06	17567	TRUE	0.0696	0.00097208	17.0912
genus.Faecalibacterium.id.2057	rs11776390	C	T	-0.078354	0.017183	6.4e-06	16718	TRUE	0.0895	0.00100059	16.7426
genus.FamilyXIIIAD3011group.id.11293	rs62200412	T	C	-0.0800851	0.0163834	5.8e-07	13661	TRUE	0.171	0.00181838	24.8825
genus.FamilyXIIIAD3011group.id.11293	rs16840310	G	A	-0.0608052	0.0122149	6.75e-07	14201	TRUE	0.3718	0.00172711	24.5656
genus.FamilyXIIIAD3011group.id.11293	rs72730932	A	C	-0.0899559	0.0177107	6.89e-07	13102	TRUE	0.164	0.00221891	29.1323
genus.FamilyXIIIAD3011group.id.11293	rs16940167	T	C	0.0732552	0.0159898	3.91e-06	14201	TRUE	0.169	0.00150728	21.4342
genus.FamilyXIIIAD3011group.id.11293	rs17156849	A	G	-0.112891	0.0245292	4.19e-06	13352	TRUE	0.0626	0.00149571	19.9976
genus.FamilyXIIIAD3011group.id.11293	rs62029761	G	A	0.128753	0.0276002	3.89e-06	9655	TRUE	0.0676	0.00208974	20.2145
genus.FamilyXIIIAD3011group.id.11293	rs11736617	A	G	-0.0759493	0.0172101	9.02e-06	13778	TRUE	0.1203	0.0012209	16.8396
genus.FamilyXIIIAD3011group.id.11293	rs12812672	C	T	-0.096065	0.020828	2.56e-06	13565	TRUE	0.0736	0.00125845	17.0899
genus.FamilyXIIIAD3011group.id.11293	rs9276029	G	A	-0.0811384	0.0185669	8.93e-06	13566	TRUE	0.168	0.00184041	25.0094
genus.FamilyXIIIAD3011group.id.11293	rs149302	C	T	-0.0645635	0.0143225	7.48e-06	14192	TRUE	0.2127	0.00139609	19.8382
genus.FamilyXIIIAD3011group.id.11293	rs9837139	G	A	0.10752	0.0240482	8.71e-06	13527	TRUE	0.0815	0.0017308	23.4497
genus.FamilyXIIIAD3011group.id.11293	rs739451	T	C	0.0649589	0.0147534	7.88e-06	14197	TRUE	0.1759	0.00122336	17.3868
genus.FamilyXIIIAD3011group.id.11293	rs11126423	T	C	0.0904399	0.0196301	5.91e-06	13735	TRUE	0.1133	0.00164345	22.6067
genus.FamilyXIIIUCG001.id.11294	rs1426266	C	T	-0.0665521	0.0137151	1.25e-06	12751	TRUE	0.2962	0.00184666	23.5867
genus.FamilyXIIIUCG001.id.11294	rs12049454	C	T	-0.0647298	0.0134065	1.17e-06	12748	TRUE	0.3012	0.00176379	22.5209
genus.FamilyXIIIUCG001.id.11294	rs3842897	A	G	-0.112639	0.0242751	5.2e-06	12407	TRUE	0.0646	0.00153334	19.0504
genus.FamilyXIIIUCG001.id.11294	rs62414802	T	C	-0.0611904	0.013457	4.29e-06	12750	TRUE	0.2982	0.00156718	20.0097
genus.FamilyXIIIUCG001.id.11294	rs112362903	G	A	-0.149047	0.0333271	7.88e-06	8579	TRUE	0.0427	0.00181615	15.6055
genus.FamilyXIIIUCG001.id.11294	rs8076666	G	A	0.088655	0.0198094	8.02e-06	12265	TRUE	0.1362	0.00184938	22.721
genus.FamilyXIIIUCG001.id.11294	rs7119679	A	G	-0.0809085	0.0174782	3.52e-06	12445	TRUE	0.1501	0.00167019	20.817
genus.FamilyXIIIUCG001.id.11294	rs76463770	G	A	0.19313	0.0419866	3.77e-06	5651	TRUE	0.0517	0.00365733	20.7361
genus.Flavonifractor.id.2059	rs12030302	G	A	-0.0692276	0.0137467	5.61e-07	10805	TRUE	0.4911	0.00239547	25.9404
genus.Flavonifractor.id.2059	rs806808	C	T	0.0667272	0.0136557	1.18e-06	10801	TRUE	0.4761	0.00222117	24.0398
genus.Flavonifractor.id.2059	rs34066017	G	A	0.0764294	0.0159789	1.52e-06	10705	TRUE	0.2455	0.00216402	23.2118
genus.Flavonifractor.id.2059	rs11811696	C	T	-0.116063	0.0241012	2.07e-06	10221	TRUE	0.1103	0.00264384	27.089
genus.Flavonifractor.id.2059	rs114873521	T	C	-0.130067	0.0294087	7.13e-06	9156	TRUE	0.0765	0.00239034	21.9336
genus.Fusicatenibacter.id.11305	rs4378146	C	A	-0.0616691	0.0125259	7.2e-07	17384	TRUE	0.2416	0.00139367	24.2586
genus.Fusicatenibacter.id.11305	rs62353480	G	A	-0.0701397	0.0145589	1.57e-06	16119	TRUE	0.171	0.00139479	22.5112
genus.Fusicatenibacter.id.11305	rs704418	C	T	0.0739124	0.0151073	7.77e-07	16626	TRUE	0.1859	0.00165357	27.5344
genus.Fusicatenibacter.id.11305	rs2132128	A	G	-0.0771914	0.0160344	1.08e-06	17370	TRUE	0.165	0.00164187	28.5629
genus.Fusicatenibacter.id.11305	rs206581	G	A	-0.0568339	0.0127894	8.96e-06	17384	TRUE	0.2087	0.00106686	18.564
genus.Fusicatenibacter.id.11305	rs62187631	C	T	-0.0710571	0.015924	4.55e-06	16522	TRUE	0.1402	0.00121728	20.134
genus.Fusicatenibacter.id.11305	rs2025938	A	G	-0.0967298	0.0205426	2.99e-06	15626	TRUE	0.0765	0.00132205	20.6831
genus.Fusicatenibacter.id.11305	rs7069626	C	T	0.0509014	0.0111381	5.42e-06	17384	TRUE	0.34	0.00116282	20.2357
genus.Fusicatenibacter.id.11305	rs3303	C	T	-0.0953657	0.020407	3.94e-06	16877	TRUE	0.0765	0.00128503	21.7128
genus.Fusicatenibacter.id.11305	rs8028026	G	A	-0.0792146	0.0180505	8.06e-06	16522	TRUE	0.0915	0.00104324	17.2524
genus.Fusicatenibacter.id.11305	rs1864685	C	A	-0.0494799	0.0108105	4.96e-06	17374	TRUE	0.4652	0.0012182	21.1884
genus.Fusicatenibacter.id.11305	rs792108	C	T	-0.0508345	0.0113843	8.5e-06	16978	TRUE	0.3539	0.00118176	20.0852
genus.Fusicatenibacter.id.11305	rs60254196	G	A	-0.0492427	0.0109365	5.47e-06	16978	TRUE	0.5408	0.00120435	20.4697
genus.Fusicatenibacter.id.11305	rs9905659	A	G	-0.061617	0.0136576	7.31e-06	17384	TRUE	0.1879	0.00115869	20.1637
genus.Fusicatenibacter.id.11305	rs8063430	C	T	-0.104026	0.022217	4.93e-06	15552	TRUE	0.0596	0.00121304	18.8857
genus.Fusicatenibacter.id.11305	rs6515626	A	G	0.141575	0.0313559	7.29e-06	7796	TRUE	0.0616	0.00231724	18.1026
genus.Fusicatenibacter.id.11305	rs10439674	G	A	-0.0572129	0.0130007	7.68e-06	17381	TRUE	0.2018	0.00105451	18.3457
genus.Fusicatenibacter.id.11305	rs167879	T	C	-0.0659543	0.0148763	5.87e-06	16542	TRUE	0.167	0.00121026	20.0419
genus.Fusicatenibacter.id.11305	rs73103914	G	A	-0.0597324	0.0134458	8.3e-06	17384	TRUE	0.1779	0.00104364	18.1595
genus.Gordonibacter.id.821	rs7294633	T	C	0.12867	0.0249946	3.44e-07	3723	TRUE	0.3509	0.00754188	28.2766
genus.Gordonibacter.id.821	rs71545975	G	A	-0.153972	0.0338918	7.04e-06	3556	TRUE	0.173	0.00678368	24.2739
genus.Gordonibacter.id.821	rs35042269	A	C	-0.180293	0.0403296	8.11e-06	3595	TRUE	0.1889	0.00996076	36.1491
genus.Gordonibacter.id.821	rs72714787	A	C	0.181405	0.0377102	1.43e-06	3723	TRUE	0.1044	0.00615378	23.04
genus.Gordonibacter.id.821	rs322296	A	G	0.17869	0.037722	4.02e-06	3595	TRUE	0.1193	0.0067096	24.2704
genus.Gordonibacter.id.821	rs72939513	G	A	-0.21399	0.0490592	7.98e-06	3435	TRUE	0.0537	0.00465392	16.0516
genus.Gordonibacter.id.821	rs3765837	G	T	-0.190729	0.0433608	7.17e-06	3556	TRUE	0.0785	0.00526291	18.8034
genus.Gordonibacter.id.821	rs13412653	C	A	0.107597	0.0239228	8.61e-06	3723	TRUE	0.3539	0.00529437	19.8052
genus.Gordonibacter.id.821	rs16955299	A	G	-0.196423	0.0433538	6.37e-06	3572	TRUE	0.0835	0.00590518	21.2067
genus.Gordonibacter.id.821	rs4596722	G	A	0.102908	0.0231571	9.06e-06	3723	TRUE	0.4761	0.00528296	19.7623
genus.Gordonibacter.id.821	rs768830	A	G	0.149852	0.0333315	7.76e-06	3723	TRUE	0.1292	0.00505287	18.8972
genus.Gordonibacter.id.821	rs61934597	T	C	-0.172495	0.0388567	8.37e-06	3684	TRUE	0.0755	0.00415369	15.3577
genus.Haemophilus.id.3698	rs9382510	T	C	-0.093521	0.0172649	7.12e-08	9117	TRUE	0.2455	0.00324011	29.6296
genus.Haemophilus.id.3698	rs76022354	T	C	0.244638	0.0505504	1.83e-06	3618	TRUE	0.0328	0.00379723	13.7831
genus.Haemophilus.id.3698	rs111582866	A	G	-0.124265	0.026016	1.27e-06	8370	TRUE	0.1014	0.00281407	23.6146
genus.Haemophilus.id.3698	rs9895850	C	T	-0.192957	0.0416755	2.14e-06	4592	TRUE	0.0497	0.00351696	16.1998
genus.Haemophilus.id.3698	rs35509	A	G	0.128249	0.0268779	2.01e-06	8430	TRUE	0.0785	0.00237959	20.103
genus.Haemophilus.id.3698	rs78909003	C	T	-0.246256	0.0503924	1.67e-06	3559	TRUE	0.0497	0.00572822	20.4927
genus.Haemophilus.id.3698	rs9328464	C	T	0.0723095	0.0148799	1.42e-06	9119	TRUE	0.492	0.00261366	23.8912
genus.Haemophilus.id.3698	rs4822728	C	T	0.0705861	0.0151388	3.48e-06	9119	TRUE	0.4374	0.00245215	22.4112
genus.Haemophilus.id.3698	rs10781340	A	G	0.0948915	0.0203221	4.32e-06	9037	TRUE	0.166	0.00249321	22.5825
genus.Holdemanella.id.11393	rs607782	C	T	-0.0854214	0.0172515	7.19e-07	7456	TRUE	0.3817	0.00344417	25.7616
genus.Holdemanella.id.11393	rs75764681	C	T	-0.283103	0.0598999	1.94e-06	3003	TRUE	0.0626	0.00940626	28.4962
genus.Holdemanella.id.11393	rs73011279	C	T	-0.0961669	0.0199336	1.36e-06	7456	TRUE	0.2078	0.00304482	22.7654
genus.Holdemanella.id.11393	rs4541991	C	T	-0.0927334	0.0194435	2.1e-06	7657	TRUE	0.2356	0.00309741	23.7843
genus.Holdemanella.id.11393	rs12513188	A	G	0.0903906	0.0195276	4.65e-06	7700	TRUE	0.2217	0.00281961	21.7668
genus.Holdemanella.id.11393	rs1926302	A	G	-0.107972	0.0231421	7.5e-06	7702	TRUE	0.1531	0.00302314	23.3487
genus.Holdemanella.id.11393	rs17586763	C	T	-0.227285	0.0510135	7.72e-06	14306	TRUE	0.0179	0.00181626	26.0271
genus.Holdemanella.id.11393	rs8113760	A	G	0.078999	0.01734	4.62e-06	7456	TRUE	0.3519	0.00284665	21.2795
genus.Holdemanella.id.11393	rs34187114	A	C	-0.104505	0.022601	5.13e-06	7704	TRUE	0.166	0.00302399	23.3614
genus.Holdemanella.id.11393	rs35228298	A	G	0.0934832	0.0202886	7.3e-06	7456	TRUE	0.2465	0.00324637	24.2772
genus.Holdemanella.id.11393	rs62113381	C	T	-0.105447	0.0232029	5.54e-06	7310	TRUE	0.159	0.00297367	21.7964
genus.Holdemania.id.2157	rs1867876	C	T	0.0842919	0.0162192	2.74e-07	9109	TRUE	0.2942	0.0029507	26.9516
genus.Holdemania.id.2157	rs9500080	T	C	0.0926764	0.0178886	4.09e-07	9106	TRUE	0.2346	0.0030845	28.1682
genus.Holdemania.id.2157	rs6133067	C	T	0.0910829	0.0178561	5.17e-07	8863	TRUE	0.3111	0.00355598	31.622
genus.Holdemania.id.2157	rs77293403	G	A	0.164556	0.0341775	1.77e-06	7585	TRUE	0.0457	0.0023619	17.9527
genus.Holdemania.id.2157	rs80149660	T	C	-0.232987	0.0519183	6.04e-06	3283	TRUE	0.0586	0.00598917	19.7689
genus.Holdemania.id.2157	rs116500994	T	G	-0.13755	0.0293386	2.34e-06	8432	TRUE	0.0517	0.0018552	15.6684
genus.Holdemania.id.2157	rs4146507	T	C	0.079488	0.0177002	7.23e-06	9108	TRUE	0.2217	0.00218045	19.8986
genus.Holdemania.id.2157	rs111745969	G	A	0.120677	0.0265781	3.71e-06	8233	TRUE	0.0795	0.00213142	17.5812
genus.Holdemania.id.2157	rs113593397	G	A	-0.128935	0.0282526	9.36e-06	8296	TRUE	0.1024	0.00305599	25.4241
genus.Holdemania.id.2157	rs10885477	C	T	-0.135137	0.0301894	8.6e-06	8690	TRUE	0.0616	0.00211128	18.3816
genus.Holdemania.id.2157	rs9529719	C	T	0.074038	0.0160494	5.97e-06	9107	TRUE	0.325	0.00240506	21.9509
genus.Holdemania.id.2157	rs967319	C	T	0.0788638	0.0176744	8.38e-06	9108	TRUE	0.2465	0.00231039	21.0872
genus.Holdemania.id.2157	rs12701617	G	A	-0.0660617	0.0149427	9.52e-06	9106	TRUE	0.4583	0.0021669	19.7703
genus.Holdemania.id.2157	rs73139538	A	G	-0.148594	0.0327469	7.77e-06	8095	TRUE	0.0527	0.00220459	17.8812
genus.Holdemania.id.2157	rs11080063	A	G	-0.0665238	0.0149837	6.67e-06	9103	TRUE	0.4662	0.0022026	20.0901
genus.Howardella.id.2000	rs901099	G	T	-0.12718	0.0250924	6.53e-07	3647	TRUE	0.3121	0.00694523	25.4924
genus.Howardella.id.2000	rs1484873	G	A	-0.227831	0.046335	2.56e-06	3608	TRUE	0.0686	0.0066331	24.0787
genus.Howardella.id.2000	rs17167098	A	G	-0.169366	0.0352068	1.12e-06	3586	TRUE	0.1133	0.00576351	20.7762
genus.Howardella.id.2000	rs609430	G	T	-0.112045	0.0239328	3.34e-06	3798	TRUE	0.339	0.00562625	21.4781
genus.Howardella.id.2000	rs36081916	C	T	-0.18123	0.0402987	4.7e-06	3216	TRUE	0.1113	0.00649739	21.0192
genus.Howardella.id.2000	rs12452946	G	A	-0.105833	0.0228941	3.8e-06	3800	TRUE	0.501	0.0056003	21.3897
genus.Howardella.id.2000	rs672217	A	G	0.164146	0.0349993	3.52e-06	3611	TRUE	0.1412	0.00653455	23.7383
genus.Howardella.id.2000	rs3791893	G	A	0.147035	0.034023	9.5e-06	3795	TRUE	0.1233	0.00467399	17.8117
genus.Howardella.id.2000	rs10048062	T	C	-0.147352	0.0336531	8.59e-06	3800	TRUE	0.1074	0.00416298	15.8771
genus.Howardella.id.2000	rs2154047	A	C	-0.192557	0.0420093	9.97e-06	3623	TRUE	0.0676	0.0046741	17.0044
genus.Hungatella.id.11306	rs13128780	C	T	-0.149725	0.0312777	1.75e-06	3999	TRUE	0.1451	0.00556164	22.3542
genus.Hungatella.id.11306	rs72759041	T	G	-0.126025	0.0282242	3.86e-06	3910	TRUE	0.2346	0.00570374	22.4181
genus.Hungatella.id.11306	rs10044993	A	C	0.139547	0.0316748	8.07e-06	4209	TRUE	0.1173	0.00403257	17.0337
genus.Hungatella.id.11306	rs13249325	G	T	-0.100023	0.0225883	9.69e-06	4209	TRUE	0.3668	0.00464725	19.6423
genus.Hungatella.id.11306	rs17092615	A	G	0.152235	0.0337867	7.38e-06	4009	TRUE	0.1243	0.00504526	20.3189
genus.Intestinibacter.id.11345	rs10805326	A	G	0.0775151	0.0139665	3.55e-08	12303	TRUE	0.2783	0.00241364	29.762
genus.Intestinibacter.id.11345	rs4327025	A	G	-0.0810346	0.0154397	1.64e-07	12303	TRUE	0.1948	0.00205998	25.3921
genus.Intestinibacter.id.11345	rs478972	C	T	-0.142681	0.0297116	1.82e-06	10333	TRUE	0.0596	0.00228203	23.6296
genus.Intestinibacter.id.11345	rs6875660	T	C	0.0890455	0.0193905	3.06e-06	12293	TRUE	0.1233	0.00171423	21.1057
genus.Intestinibacter.id.11345	rs16938435	C	T	-0.112189	0.0235439	1.8e-06	12303	TRUE	0.0606	0.00143301	17.6528
genus.Intestinibacter.id.11345	rs6062862	G	A	0.0924508	0.0204658	6.68e-06	12189	TRUE	0.0944	0.00146137	17.8358
genus.Intestinibacter.id.11345	rs118030283	A	G	-0.151829	0.0324471	2.67e-06	8830	TRUE	0.0378	0.00167686	14.8282
genus.Intestinibacter.id.11345	rs11109097	T	C	0.0624272	0.0138539	5.49e-06	11886	TRUE	0.3121	0.00167339	19.9199
genus.Intestinibacter.id.11345	rs9348442	T	C	0.099082	0.0221625	6.26e-06	12303	TRUE	0.0875	0.00156769	19.3144
genus.Intestinibacter.id.11345	rs447950	G	A	0.0628342	0.0136652	5.64e-06	12303	TRUE	0.2992	0.00165568	20.4003
genus.Intestinibacter.id.11345	rs62430350	C	T	0.151096	0.0351476	6.84e-06	7650	TRUE	0.0577	0.00248256	19.0339
genus.Intestinibacter.id.11345	rs2702387	G	A	0.0608559	0.0132145	4.26e-06	12291	TRUE	0.3519	0.00168926	20.7945
genus.Intestinibacter.id.11345	rs68093214	T	C	0.0662258	0.0149877	9.26e-06	11886	TRUE	0.2575	0.00167709	19.9641
genus.Intestinibacter.id.11345	rs2098844	T	C	-0.0575295	0.0128416	6.79e-06	12291	TRUE	0.4245	0.00161709	19.9046
genus.Intestinibacter.id.11345	rs893394	A	G	0.0583322	0.0130729	7.85e-06	11886	TRUE	0.4195	0.00165722	19.7271
genus.Intestinimonas.id.2062	rs11258178	G	A	0.0660742	0.0134139	6.98e-07	11766	TRUE	0.4145	0.00211907	24.9817
genus.Intestinimonas.id.2062	rs12226153	G	A	-0.151142	0.0306922	5.12e-07	9023	TRUE	0.0616	0.00264102	23.8877
genus.Intestinimonas.id.2062	rs4784055	C	T	-0.175324	0.038599	8.72e-07	3193	TRUE	0.0557	0.00323354	10.3517
genus.Intestinimonas.id.2062	rs716604	G	A	0.0818068	0.0165992	8.57e-07	12090	TRUE	0.1879	0.00204242	24.7393
genus.Intestinimonas.id.2062	rs2930225	T	G	0.0729524	0.0152948	1.35e-06	12003	TRUE	0.2584	0.00203972	24.5287
genus.Intestinimonas.id.2062	rs62240188	A	G	0.130074	0.0267179	2.2e-06	10252	TRUE	0.0686	0.00216206	22.2092
genus.Intestinimonas.id.2062	rs2731794	T	C	0.120632	0.0257529	1.92e-06	11079	TRUE	0.0596	0.00163123	18.0986
genus.Intestinimonas.id.2062	rs7170984	C	T	-0.0658116	0.0140767	2.98e-06	12090	TRUE	0.2903	0.00178466	21.6116
genus.Intestinimonas.id.2062	rs10262702	C	T	0.0918017	0.0194885	2.06e-06	11766	TRUE	0.1292	0.00189632	22.3507
genus.Intestinimonas.id.2062	rs1859797	A	G	0.060368	0.0131793	4.12e-06	11766	TRUE	0.504	0.00182203	21.4735
genus.Intestinimonas.id.2062	rs11928843	A	G	-0.0607331	0.0132035	4.21e-06	11766	TRUE	0.4592	0.00183197	21.5909
genus.Intestinimonas.id.2062	rs17067892	T	C	0.107194	0.0250013	6.38e-06	11544	TRUE	0.0765	0.00162356	18.7696
genus.Intestinimonas.id.2062	rs72982915	T	C	0.183158	0.0402743	4.91e-06	5591	TRUE	0.0457	0.00292605	16.4017
genus.Intestinimonas.id.2062	rs4113676	C	A	-0.218507	0.0490152	7.42e-06	3170	TRUE	0.0616	0.00551987	17.584
genus.Intestinimonas.id.2062	rs62427239	A	C	0.162658	0.0367647	9.41e-06	6385	TRUE	0.0457	0.00230772	14.7642
genus.Intestinimonas.id.2062	rs2276760	G	A	-0.0685233	0.0152546	7.84e-06	12081	TRUE	0.2197	0.0016099	19.4773
genus.Intestinimonas.id.2062	rs6934519	T	C	0.0692373	0.0151154	8.57e-06	12089	TRUE	0.2753	0.00191282	23.1646
genus.Lachnoclostridium.id.11308	rs6112314	C	A	-0.0561715	0.0108174	2.43e-07	17842	TRUE	0.3966	0.00151015	26.9818
genus.Lachnoclostridium.id.11308	rs62285313	G	A	0.0864203	0.0181565	1.58e-06	16991	TRUE	0.0855	0.00116792	19.8649
genus.Lachnoclostridium.id.11308	rs78068103	G	A	0.0886199	0.0194248	3.67e-06	17477	TRUE	0.0915	0.00130569	22.8467
genus.Lachnoclostridium.id.11308	rs615997	C	T	0.0511752	0.0106491	2.03e-06	17911	TRUE	0.499	0.00130945	23.4816
genus.Lachnoclostridium.id.11308	rs789029	T	C	-0.0641289	0.0137974	3.75e-06	17922	TRUE	0.1889	0.00126021	22.6115
genus.Lachnoclostridium.id.11308	rs12566975	C	T	-0.0468097	0.0105787	9.57e-06	17921	TRUE	0.493	0.00109536	19.6493
genus.Lachnoclostridium.id.11308	rs4738679	A	G	-0.0520267	0.011404	4.42e-06	17921	TRUE	0.3648	0.00125443	22.5064
genus.Lachnoclostridium.id.11308	rs1031599	T	G	-0.078627	0.0175644	6.31e-06	17398	TRUE	0.0845	0.000956509	16.6554
genus.Lachnoclostridium.id.11308	rs72829893	T	G	0.117472	0.0268103	5.58e-06	12404	TRUE	0.0656	0.00169176	21.0167
genus.Lachnoclostridium.id.11308	rs3821998	A	C	-0.0864066	0.0192519	6.72e-06	17920	TRUE	0.0885	0.00120455	21.6091
genus.Lachnoclostridium.id.11308	rs2385421	G	A	0.0746186	0.0180734	7.14e-06	17903	TRUE	0.1044	0.00104121	18.6581
genus.Lachnoclostridium.id.11308	rs1528479	A	G	-0.0497798	0.0111919	9.64e-06	17477	TRUE	0.3698	0.001155	20.207
genus.Lachnoclostridium.id.11308	rs1997204	C	T	-0.108075	0.0242022	5.97e-06	14138	TRUE	0.0527	0.00116621	16.5048
genus.Lachnospira.id.2004	rs13157098	G	A	-0.0768058	0.0155312	5.99e-07	15947	TRUE	0.167	0.00164127	26.2131
genus.Lachnospira.id.2004	rs4923324	A	G	-0.0617321	0.0133387	2.44e-06	16490	TRUE	0.2386	0.00138463	22.8615
genus.Lachnospira.id.2004	rs56791201	C	T	0.051823	0.0110697	2.93e-06	16486	TRUE	0.4573	0.00133302	22.0028
genus.Lachnospira.id.2004	rs4686798	C	T	0.0531826	0.0113747	2.74e-06	16497	TRUE	0.3857	0.00134029	22.1378
genus.Lachnospira.id.2004	rs159484	A	G	0.0794668	0.0176999	6.68e-06	16487	TRUE	0.1133	0.00126884	20.9435
genus.Lachnospira.id.2004	rs2520509	G	A	0.0519063	0.011578	7.42e-06	16500	TRUE	0.3181	0.00116884	19.306
genus.LachnospiraceaeFCS020group.id.11314	rs7249113	A	G	0.0679483	0.0133496	3.72e-07	13534	TRUE	0.2813	0.00186683	25.3092
genus.LachnospiraceaeFCS020group.id.11314	rs72793667	G	A	-0.116881	0.0246589	1.63e-06	12396	TRUE	0.0835	0.00209091	25.969
genus.LachnospiraceaeFCS020group.id.11314	rs1363769	C	T	-0.200628	0.0449372	1.58e-06	14306	TRUE	0.0328	0.00255391	36.6246
genus.LachnospiraceaeFCS020group.id.11314	rs10093861	A	G	-0.0568869	0.0121152	3.06e-06	13772	TRUE	0.498	0.00161803	22.3164
genus.LachnospiraceaeFCS020group.id.11314	rs9788306	T	C	-0.062804	0.0130744	1.39e-06	13772	TRUE	0.2843	0.00160514	22.1383
genus.LachnospiraceaeFCS020group.id.11314	rs62140927	T	C	0.0613709	0.0131055	2.38e-06	13771	TRUE	0.2843	0.00153272	21.1364
genus.LachnospiraceaeFCS020group.id.11314	rs35035870	C	T	-0.190615	0.0414403	2.62e-06	5642	TRUE	0.0358	0.00250839	14.1829
genus.LachnospiraceaeFCS020group.id.11314	rs2862811	C	T	0.0564927	0.0121736	3.92e-06	13772	TRUE	0.4543	0.00158238	21.824
genus.LachnospiraceaeFCS020group.id.11314	rs1254846	A	G	0.105963	0.0232501	5.6e-06	13172	TRUE	0.0915	0.00186673	24.6308
genus.LachnospiraceaeFCS020group.id.11314	rs4452603	G	T	0.0604208	0.0135965	8.98e-06	13487	TRUE	0.2863	0.0014919	20.1484
genus.LachnospiraceaeFCS020group.id.11314	rs2322265	T	C	-0.0666305	0.0141577	5.21e-06	13772	TRUE	0.2555	0.00168901	23.297
genus.LachnospiraceaeFCS020group.id.11314	rs3999074	T	G	-0.0550587	0.0121847	6.55e-06	13772	TRUE	0.4781	0.00151282	20.8631
genus.LachnospiraceaeFCS020group.id.11314	rs9308097	G	A	0.055381	0.0123659	7.47e-06	13542	TRUE	0.4523	0.00151957	20.6063
genus.LachnospiraceaeNC2004group.id.11316	rs6116753	A	G	0.0994748	0.0209139	2.92e-06	6278	TRUE	0.2396	0.00360567	22.711
genus.LachnospiraceaeNC2004group.id.11316	rs3756315	G	A	-0.0883469	0.0188397	3.33e-06	6328	TRUE	0.339	0.00349796	22.2057
genus.LachnospiraceaeNC2004group.id.11316	rs12127733	A	G	0.115182	0.0246006	3.11e-06	6226	TRUE	0.1779	0.00388058	24.2468
genus.LachnospiraceaeNC2004group.id.11316	rs17067076	A	G	-0.154631	0.0352194	5.61e-06	4449	TRUE	0.0765	0.0033785	15.0751
genus.LachnospiraceaeNC2004group.id.11316	rs1928659	C	T	0.102522	0.0226445	6.17e-06	5516	TRUE	0.2495	0.00393628	21.7904
genus.LachnospiraceaeNC2004group.id.11316	rs1929743	C	T	0.0837206	0.0190318	9.06e-06	6330	TRUE	0.3121	0.00300964	19.1025
genus.LachnospiraceaeNC2004group.id.11316	rs12863463	A	G	-0.156365	0.0345372	6.04e-06	5516	TRUE	0.0547	0.00252852	13.9776
genus.LachnospiraceaeNC2004group.id.11316	rs117467633	C	T	-0.169687	0.0383169	9.13e-06	5077	TRUE	0.0626	0.00337932	17.2082
genus.LachnospiraceaeNC2004group.id.11316	rs12208226	A	C	-0.154739	0.0340372	9.75e-06	5620	TRUE	0.1064	0.00455318	25.6968
genus.LachnospiraceaeND3007group.id.11317	rs9932954	G	A	-0.0561864	0.0115984	1.25e-06	15222	TRUE	0.4284	0.00154608	23.5679
genus.LachnospiraceaeND3007group.id.11317	rs72776675	C	T	-0.0647067	0.014797	8.72e-06	15302	TRUE	0.175	0.00120899	18.5199
genus.LachnospiraceaeND3007group.id.11317	rs2861203	A	G	0.0572304	0.0127279	7.37e-06	15305	TRUE	0.3191	0.00142329	21.8117
genus.LachnospiraceaeNK4A136group.id.11319	rs954878	G	A	-0.0520656	0.0109082	1.78e-06	17227	TRUE	0.4503	0.00134202	23.1474
genus.LachnospiraceaeNK4A136group.id.11319	rs7832116	G	A	-0.0714756	0.0151703	3.57e-06	17219	TRUE	0.1461	0.00127469	21.9743
genus.LachnospiraceaeNK4A136group.id.11319	rs7616165	T	G	-0.230542	0.0483465	2.77e-06	4094	TRUE	0.0368	0.00376786	15.4764
genus.LachnospiraceaeNK4A136group.id.11319	rs76193507	G	A	-0.22973	0.0499776	2.93e-06	3578	TRUE	0.0567	0.00564545	20.3028
genus.LachnospiraceaeNK4A136group.id.11319	rs11263806	G	A	-0.0524615	0.0116758	5.07e-06	17236	TRUE	0.2783	0.00110556	19.0743
genus.LachnospiraceaeNK4A136group.id.11319	rs73044693	G	A	-0.10758	0.0229884	3.57e-06	12773	TRUE	0.0666	0.0014389	18.4027
genus.LachnospiraceaeNK4A136group.id.11319	rs160061	G	A	0.0513831	0.0108094	2.12e-06	17234	TRUE	0.4682	0.00131477	22.686
genus.LachnospiraceaeNK4A136group.id.11319	rs7073658	G	T	-0.0499621	0.0109693	5.27e-06	17236	TRUE	0.4046	0.00120267	20.7518
genus.LachnospiraceaeNK4A136group.id.11319	rs68104925	C	T	-0.0549104	0.0115385	2.37e-06	17227	TRUE	0.3708	0.00140691	24.2682
genus.LachnospiraceaeNK4A136group.id.11319	rs12611395	G	A	-0.0902532	0.0199652	5.83e-06	16486	TRUE	0.0895	0.00132757	21.9128
genus.LachnospiraceaeNK4A136group.id.11319	rs2880566	C	T	0.0599578	0.0134693	5.61e-06	17232	TRUE	0.1879	0.00109713	18.9243
genus.LachnospiraceaeNK4A136group.id.11319	rs28540839	C	A	0.0508285	0.0110591	9.34e-06	16764	TRUE	0.4871	0.00129091	21.6662
genus.LachnospiraceaeNK4A136group.id.11319	rs59805249	C	T	0.0936162	0.0207982	9.45e-06	15195	TRUE	0.0905	0.00144273	21.951
genus.LachnospiraceaeNK4A136group.id.11319	rs10952110	T	G	0.0487709	0.0109614	9.08e-06	16764	TRUE	0.4483	0.00117658	19.7451
genus.LachnospiraceaeNK4A136group.id.11319	rs4955932	C	T	-0.0492283	0.0109388	7.05e-06	17236	TRUE	0.3956	0.00115888	19.9954
genus.LachnospiraceaeUCG001.id.11321	rs437876	C	T	0.0784637	0.0144768	7.17e-08	10150	TRUE	0.3728	0.00287905	29.301
genus.LachnospiraceaeUCG001.id.11321	rs985416	T	C	0.0970258	0.0181807	1.46e-07	9917	TRUE	0.2058	0.00307737	30.6063
genus.LachnospiraceaeUCG001.id.11321	rs2050911	A	G	0.0751466	0.0153934	1.11e-06	10148	TRUE	0.3042	0.00239052	24.3123
genus.LachnospiraceaeUCG001.id.11321	rs573933	C	T	-0.107898	0.0232346	3.11e-06	10150	TRUE	0.1024	0.00214015	21.7648
genus.LachnospiraceaeUCG001.id.11321	rs78848836	G	A	-0.118868	0.0259753	3.38e-06	9506	TRUE	0.0835	0.00216261	20.598
genus.LachnospiraceaeUCG001.id.11321	rs9403580	T	C	0.107801	0.0229777	3.47e-06	10095	TRUE	0.1093	0.00226268	22.889
genus.LachnospiraceaeUCG001.id.11321	rs8104225	G	A	0.0892098	0.0197665	8.04e-06	9908	TRUE	0.1491	0.00201935	20.0442
genus.LachnospiraceaeUCG001.id.11321	rs74034332	A	G	0.168045	0.0382637	3.33e-06	6004	TRUE	0.0457	0.00246312	14.8201
genus.LachnospiraceaeUCG001.id.11321	rs62496417	G	T	-0.0748504	0.0165681	5.88e-06	10150	TRUE	0.2714	0.00221573	22.5352
genus.LachnospiraceaeUCG001.id.11321	rs2371284	C	T	-0.0761893	0.0170127	7.56e-06	9961	TRUE	0.2227	0.00200968	20.0547
genus.LachnospiraceaeUCG001.id.11321	rs12131224	T	C	0.117095	0.02591	7.4e-06	9676	TRUE	0.1163	0.00281835	27.3417
genus.LachnospiraceaeUCG001.id.11321	rs4981345	C	T	-0.0681973	0.0149831	6.09e-06	9961	TRUE	0.3509	0.00211865	21.1444
genus.LachnospiraceaeUCG001.id.11321	rs7341608	C	T	-0.0784757	0.0177648	9.48e-06	9917	TRUE	0.1899	0.0018948	18.8226
genus.LachnospiraceaeUCG004.id.11324	rs12747809	A	G	-0.062197	0.0125685	8.65e-07	14464	TRUE	0.34	0.00173617	25.1521
genus.LachnospiraceaeUCG004.id.11324	rs2882478	A	G	-0.0577091	0.0118338	1.21e-06	14466	TRUE	0.4553	0.00165186	23.932
genus.LachnospiraceaeUCG004.id.11324	rs12673420	A	G	0.0554351	0.0118375	2.98e-06	14463	TRUE	0.4414	0.00151542	21.9477
genus.LachnospiraceaeUCG004.id.11324	rs2444793	T	C	-0.0542433	0.0118188	4.77e-06	14463	TRUE	0.4702	0.00146594	21.2301
genus.LachnospiraceaeUCG004.id.11324	rs2726805	G	A	0.0548397	0.0120844	6.3e-06	14466	TRUE	0.4085	0.00145334	21.0517
genus.LachnospiraceaeUCG004.id.11324	rs11128180	G	A	0.0648288	0.0140126	4.52e-06	14466	TRUE	0.2237	0.00145969	21.1438
genus.LachnospiraceaeUCG004.id.11324	rs12202257	A	G	-0.0550876	0.0124186	7.03e-06	14448	TRUE	0.4006	0.00145735	21.0836
genus.LachnospiraceaeUCG004.id.11324	rs12894272	G	A	0.0579792	0.0125229	4.34e-06	14463	TRUE	0.3002	0.0014124	20.4537
genus.LachnospiraceaeUCG004.id.11324	rs233486	G	A	-0.0799088	0.017766	6.28e-06	13710	TRUE	0.1243	0.0013901	19.082
genus.LachnospiraceaeUCG004.id.11324	rs35182105	G	A	-0.109724	0.024221	4.87e-06	13170	TRUE	0.0726	0.00162121	21.3828
genus.LachnospiraceaeUCG004.id.11324	rs6656451	T	C	-0.05436	0.011947	5.57e-06	14458	TRUE	0.4394	0.0014558	21.0757
genus.LachnospiraceaeUCG004.id.11324	rs12072562	C	T	0.133104	0.0303566	7.07e-06	9176	TRUE	0.0517	0.00173719	15.9647
genus.LachnospiraceaeUCG004.id.11324	rs62256516	A	G	0.0592366	0.0132222	9.85e-06	14026	TRUE	0.3181	0.00152228	21.381
genus.LachnospiraceaeUCG004.id.11324	rs7629954	G	A	0.108441	0.023825	5.77e-06	12568	TRUE	0.0686	0.00150271	18.9115
genus.LachnospiraceaeUCG008.id.11328	rs10793103	T	C	0.0974344	0.0181279	9.35e-08	7014	TRUE	0.3042	0.00401882	28.2937
genus.LachnospiraceaeUCG008.id.11328	rs13024781	C	T	-0.0798769	0.0168846	2.29e-06	7016	TRUE	0.503	0.00319004	22.4466
genus.LachnospiraceaeUCG008.id.11328	rs10741777	C	T	-0.0973842	0.0194791	7.69e-07	7014	TRUE	0.2614	0.00366203	25.7725
genus.LachnospiraceaeUCG008.id.11328	rs955844	C	A	0.112064	0.0228369	1.81e-06	6863	TRUE	0.1998	0.00401566	27.6626
genus.LachnospiraceaeUCG008.id.11328	rs67078837	C	T	-0.0845848	0.0170693	7.68e-07	7016	TRUE	0.4583	0.00355242	25.0055
genus.LachnospiraceaeUCG008.id.11328	rs62277846	T	C	0.102292	0.0212319	1.59e-06	7016	TRUE	0.2356	0.00376889	26.535
genus.LachnospiraceaeUCG008.id.11328	rs10801803	A	G	-0.117029	0.0243085	1.4e-06	7017	TRUE	0.162	0.00371858	26.1832
genus.LachnospiraceaeUCG008.id.11328	rs61944774	G	A	0.179838	0.0393797	6.34e-06	6000	TRUE	0.0577	0.00351689	21.1687
genus.LachnospiraceaeUCG008.id.11328	rs75356640	A	G	0.136523	0.0303128	9.83e-06	6423	TRUE	0.0885	0.00300708	19.3667
genus.LachnospiraceaeUCG008.id.11328	rs57254474	A	G	0.0886511	0.0199045	6.92e-06	7017	TRUE	0.2406	0.00287187	20.2042
genus.LachnospiraceaeUCG008.id.11328	rs57091572	G	A	-0.110443	0.0235801	2.86e-06	6950	TRUE	0.1402	0.00294069	20.4922
genus.LachnospiraceaeUCG010.id.11330	rs11192447	G	A	0.126592	0.024345	4.69e-07	12695	TRUE	0.0746	0.00221265	28.1474
genus.LachnospiraceaeUCG010.id.11330	rs9981767	C	A	0.0655062	0.0131994	9.96e-07	12816	TRUE	0.3161	0.00185529	23.8179
genus.LachnospiraceaeUCG010.id.11330	rs74315802	T	G	0.0867262	0.0183477	3.19e-06	12715	TRUE	0.1213	0.00160337	20.4163
genus.LachnospiraceaeUCG010.id.11330	rs12346653	T	C	0.0657686	0.0139569	2.7e-06	12816	TRUE	0.2744	0.00172246	22.1096
genus.LachnospiraceaeUCG010.id.11330	rs10414815	C	T	0.10453	0.0230253	4.24e-06	11564	TRUE	0.1193	0.00229603	26.6078
genus.LachnospiraceaeUCG010.id.11330	rs72894957	A	G	0.222263	0.0486425	5.68e-06	4316	TRUE	0.0477	0.00448804	19.4487
genus.LachnospiraceaeUCG010.id.11330	rs336138	T	G	0.0779543	0.0171865	7.48e-06	13236	TRUE	0.163	0.00165815	21.9804
genus.LachnospiraceaeUCG010.id.11330	rs4576377	C	A	-0.0572001	0.0127043	7.63e-06	13225	TRUE	0.3837	0.00154742	20.4932
genus.LachnospiraceaeUCG010.id.11330	rs2833528	T	C	-0.0562148	0.0127763	9.92e-06	13233	TRUE	0.3608	0.00145759	19.3135
genus.LachnospiraceaeUCG010.id.11330	rs17730011	A	G	-0.0702357	0.015706	7.85e-06	13226	TRUE	0.2187	0.00168583	22.331
genus.Lactobacillus.id.1837	rs921925	C	A	0.0985077	0.0203229	9.72e-07	6952	TRUE	0.2624	0.00375626	26.2044
genus.Lactobacillus.id.1837	rs16861661	A	G	-0.183147	0.038148	1.28e-06	5325	TRUE	0.0497	0.00316845	16.9193
genus.Lactobacillus.id.1837	rs768253	G	T	-0.079195	0.0171791	4.25e-06	6958	TRUE	0.3907	0.00298607	20.8333
genus.Lactobacillus.id.1837	rs11674854	T	C	-0.0852686	0.0176504	1.59e-06	6655	TRUE	0.4274	0.00355872	23.7607
genus.Lactobacillus.id.1837	rs75127669	A	C	0.139784	0.0310414	6.83e-06	6840	TRUE	0.0706	0.00256421	17.5791
genus.Lactobacillus.id.1837	rs77478751	G	A	-0.219886	0.0475759	7.33e-06	3669	TRUE	0.0537	0.00491391	18.1083
genus.Lactobacillus.id.1837	rs1530559	A	G	0.0804001	0.0178207	4.93e-06	6655	TRUE	0.5676	0.00317301	21.1772
genus.Lactobacillus.id.1837	rs62314653	A	C	0.187692	0.0394585	2.24e-06	5944	TRUE	0.0626	0.00413447	24.669
genus.Lactobacillus.id.1837	rs7399658	A	G	-0.107134	0.0221883	3.12e-06	6613	TRUE	0.2157	0.00388342	25.7734
genus.Lactobacillus.id.1837	rs12693845	T	C	-0.0805447	0.0177429	8.96e-06	6958	TRUE	0.3569	0.00297803	20.7771
genus.Lactococcus.id.1851	rs123059	C	T	-0.13671	0.0274694	1.27e-06	3760	TRUE	0.2217	0.00644974	24.3955
genus.Lactococcus.id.1851	rs4766997	T	C	0.114599	0.023839	2.06e-06	4053	TRUE	0.2962	0.00547555	22.3036
genus.Lactococcus.id.1851	rs10417872	G	T	0.118306	0.024522	1.29e-06	4056	TRUE	0.2584	0.00536419	21.8637
genus.Lactococcus.id.1851	rs6674304	T	C	0.200758	0.0442121	6.18e-06	3869	TRUE	0.0686	0.00515033	20.0194
genus.Lactococcus.id.1851	rs7992246	C	T	0.104232	0.0230786	4.45e-06	4057	TRUE	0.3469	0.00492285	20.0609
genus.Lactococcus.id.1851	rs55910161	T	C	0.146426	0.0307367	2.36e-06	3836	TRUE	0.1352	0.0050137	19.3194
genus.Lactococcus.id.1851	rs12621813	A	G	0.108423	0.0239978	6.61e-06	4057	TRUE	0.2823	0.00476349	19.4084
genus.Lactococcus.id.1851	rs2293361	T	C	-0.199221	0.0430969	1.4e-06	3787	TRUE	0.0646	0.00479657	18.2425
genus.Lactococcus.id.1851	rs17168302	A	G	0.191857	0.0424761	6.29e-06	4023	TRUE	0.0656	0.00451253	18.2271
genus.Marvinbryantia.id.2005	rs61884471	A	G	0.124426	0.0248431	1.01e-06	11559	TRUE	0.0845	0.00239535	27.7496
genus.Marvinbryantia.id.2005	rs2724813	G	A	-0.0840769	0.0167551	6.28e-07	11610	TRUE	0.2008	0.00226883	26.3965
genus.Marvinbryantia.id.2005	rs1187983	T	C	-0.0935456	0.0193174	2.02e-06	11896	TRUE	0.1223	0.00187866	22.3869
genus.Marvinbryantia.id.2005	rs2842896	T	C	-0.0649396	0.0131146	7.25e-07	11709	TRUE	0.5278	0.00210206	24.6606
genus.Marvinbryantia.id.2005	rs2863363	G	A	0.0634861	0.0136323	3.11e-06	11950	TRUE	0.3678	0.00187436	22.4369
genus.Marvinbryantia.id.2005	rs72948274	C	A	-0.126354	0.0272212	3.26e-06	11561	TRUE	0.0577	0.00173609	20.1024
genus.Marvinbryantia.id.2005	rs146541147	A	G	0.118845	0.0268423	6.86e-06	10778	TRUE	0.0706	0.00185354	20.0108
genus.Marvinbryantia.id.2005	rs11620597	C	T	0.119479	0.0271688	7.8e-06	11031	TRUE	0.0527	0.00142533	15.7423
genus.Marvinbryantia.id.2005	rs8006832	T	G	-0.0952415	0.0216699	6.58e-06	11412	TRUE	0.1113	0.00179446	20.5116
genus.Marvinbryantia.id.2005	rs3125832	C	A	0.0679323	0.015012	5.03e-06	11709	TRUE	0.2624	0.00178635	20.9502
genus.Methanobrevibacter.id.123	rs76029318	C	T	0.222849	0.0454319	1.08e-06	3387	TRUE	0.0646	0.00600179	20.4387
genus.Methanobrevibacter.id.123	rs10202904	G	T	-0.112811	0.0239106	3.09e-06	3583	TRUE	0.4672	0.00633579	22.8331
genus.Methanobrevibacter.id.123	rs894996	A	C	0.214213	0.0456045	3.82e-06	3479	TRUE	0.0716	0.00610054	21.3418
genus.Methanobrevibacter.id.123	rs1334944	C	T	0.115197	0.0255492	7.61e-06	3586	TRUE	0.2853	0.00541171	19.5011
genus.Methanobrevibacter.id.123	rs6776814	C	T	-0.188956	0.0419905	8.05e-06	3283	TRUE	0.0895	0.0058191	19.2042
genus.Methanobrevibacter.id.123	rs4802933	G	A	-0.135628	0.0308139	9.74e-06	3586	TRUE	0.1779	0.00538062	19.3885
genus.Odoribacter.id.952	rs77779484	A	G	-0.133489	0.0268526	6.56e-07	11935	TRUE	0.0586	0.00196605	23.5071
genus.Odoribacter.id.952	rs10423795	T	C	0.0550695	0.0121164	6.58e-06	14135	TRUE	0.4066	0.00146341	20.7127
genus.Odoribacter.id.952	rs6856150	A	G	0.0881922	0.0194146	6.06e-06	14597	TRUE	0.1183	0.00162254	23.7195
genus.Odoribacter.id.952	rs10093869	G	A	-0.0577795	0.0125389	3.67e-06	14218	TRUE	0.3757	0.00156607	22.2982
genus.Odoribacter.id.952	rs4793970	G	A	-0.0576329	0.0129154	6.03e-06	14687	TRUE	0.3012	0.00139823	20.5618
genus.Odoribacter.id.952	rs74553962	G	T	0.121449	0.0264106	9.49e-06	11803	TRUE	0.0626	0.00173108	20.4638
genus.Odoribacter.id.952	rs28417404	G	A	-0.0726896	0.0161372	3.68e-06	14698	TRUE	0.169	0.0014841	21.8427
genus.Olsenella.id.822	rs1035588	G	A	-0.108148	0.0236848	4.86e-06	3739	TRUE	0.3827	0.00552615	20.766
genus.Olsenella.id.822	rs62112538	T	C	-0.19943	0.0407033	1.19e-06	3630	TRUE	0.0805	0.0058879	21.4878
genus.Olsenella.id.822	rs35225860	G	A	-0.223604	0.0482391	3.87e-06	3630	TRUE	0.0567	0.00534836	19.5082
genus.Olsenella.id.822	rs72691585	A	C	-0.249079	0.0520814	2.95e-06	3078	TRUE	0.0686	0.00792801	24.5814
genus.Olsenella.id.822	rs9460691	A	C	0.119966	0.0268645	7.28e-06	3739	TRUE	0.2167	0.00488576	18.3477
genus.Olsenella.id.822	rs17148768	A	G	0.140434	0.0295602	2.2e-06	3648	TRUE	0.2117	0.00658246	24.1587
genus.Olsenella.id.822	rs61090148	G	A	-0.104783	0.0231343	6.44e-06	3739	TRUE	0.4225	0.00535782	20.13
genus.Olsenella.id.822	rs7540303	T	C	0.108044	0.023638	5.32e-06	3739	TRUE	0.4215	0.00569286	21.396
genus.Olsenella.id.822	rs2759329	A	G	-0.111131	0.0237218	3.43e-06	3739	TRUE	0.34	0.00554276	20.8288
genus.Olsenella.id.822	rs6046522	T	C	0.122938	0.0269928	4.48e-06	3705	TRUE	0.2863	0.00617648	23.0136
genus.Olsenella.id.822	rs8066522	A	G	-0.106529	0.0240379	9.7e-06	3739	TRUE	0.3469	0.00514218	19.3157
genus.Oscillibacter.id.2063	rs234108	G	A	0.0749553	0.0152632	9.16e-07	8694	TRUE	0.4801	0.0028047	24.447
genus.Oscillibacter.id.2063	rs36095275	T	C	-0.0752368	0.0156861	1.4e-06	8694	TRUE	0.3618	0.00261407	22.781
genus.Oscillibacter.id.2063	rs11627628	C	T	0.143961	0.0290223	1.01e-06	8486	TRUE	0.0726	0.00279075	23.743
genus.Oscillibacter.id.2063	rs9393920	G	A	-0.0744662	0.0151081	9.92e-07	8930	TRUE	0.4354	0.00272633	24.4072
genus.Oscillibacter.id.2063	rs133832	C	A	-0.0795527	0.0162411	1.15e-06	8926	TRUE	0.3131	0.00272218	24.359
genus.Oscillibacter.id.2063	rs12649930	G	T	0.121589	0.0259612	4.09e-06	8794	TRUE	0.0944	0.0025277	22.2798
genus.Oscillibacter.id.2063	rs75453768	T	G	0.12212	0.0268629	5.35e-06	8256	TRUE	0.0865	0.00235683	19.4993
genus.Oscillibacter.id.2063	rs16866406	G	A	0.0988765	0.0208795	3.08e-06	8930	TRUE	0.1392	0.00234292	20.9667
genus.Oscillibacter.id.2063	rs761240	G	T	-0.17664	0.0388812	2.04e-06	5185	TRUE	0.0666	0.00387925	20.1845
genus.Oscillibacter.id.2063	rs4506202	G	A	-0.0711323	0.0152261	3.21e-06	8694	TRUE	0.5159	0.00252735	22.0234
genus.Oscillibacter.id.2063	rs61883564	G	A	-0.101351	0.0221016	3.39e-06	8930	TRUE	0.1243	0.00223623	20.0098
genus.Oscillibacter.id.2063	rs16934185	G	A	-0.129568	0.028157	4.38e-06	8492	TRUE	0.1044	0.00313933	26.7368
genus.Oscillibacter.id.2063	rs62206502	A	C	-0.0681423	0.0151349	6.6e-06	8883	TRUE	0.4592	0.00230623	20.5289
genus.Oscillibacter.id.2063	rs11990279	C	T	-0.0824934	0.0180457	4.94e-06	8528	TRUE	0.2396	0.00247969	21.1944
genus.Oscillospira.id.2064	rs12206468	A	G	-0.133016	0.0269733	1.04e-06	9554	TRUE	0.0636	0.00210744	20.1728
genus.Oscillospira.id.2064	rs1954532	C	T	-0.0826246	0.0175252	2.27e-06	9841	TRUE	0.2087	0.00225482	22.2353
genus.Oscillospira.id.2064	rs28889936	C	A	0.114051	0.0252838	3.37e-06	9758	TRUE	0.1083	0.00251232	24.5719
genus.Oscillospira.id.2064	rs751183	C	T	-0.0774322	0.0172216	6.85e-06	9841	TRUE	0.2455	0.00222118	21.9029
genus.Oscillospira.id.2064	rs8076323	G	A	0.0715392	0.0156539	5.61e-06	10193	TRUE	0.2575	0.00195701	19.983
genus.Oscillospira.id.2064	rs72866977	C	A	-0.130569	0.0281674	5.63e-06	9098	TRUE	0.0696	0.00220795	20.128
genus.Oscillospira.id.2064	rs62422654	T	C	0.0898456	0.0198088	6.47e-06	9769	TRUE	0.1471	0.00202551	19.8233
genus.Oscillospira.id.2064	rs12925026	C	T	0.13559	0.030678	9.31e-06	8200	TRUE	0.0726	0.00247565	20.3458
genus.Oxalobacter.id.2978	rs4428215	A	G	0.130293	0.0242237	7.51e-08	4655	TRUE	0.2604	0.00653894	30.626
genus.Oxalobacter.id.2978	rs736744	T	C	0.117882	0.0211262	2.57e-08	4655	TRUE	0.4155	0.00674965	31.6195
genus.Oxalobacter.id.2978	rs6000536	T	C	-0.130992	0.0253804	2.06e-07	4654	TRUE	0.2107	0.00570722	26.7024
genus.Oxalobacter.id.2978	rs36057338	T	G	0.207847	0.0421439	8.8e-07	4244	TRUE	0.0755	0.00603075	25.7377
genus.Oxalobacter.id.2978	rs12002250	C	A	0.217122	0.0466317	1.42e-06	4297	TRUE	0.0596	0.00528443	22.8172
genus.Oxalobacter.id.2978	rs1569853	C	T	-0.138078	0.0296981	3.65e-06	4492	TRUE	0.1382	0.00454141	20.484
genus.Oxalobacter.id.2978	rs11108500	G	A	-0.199099	0.0427327	3.74e-06	4303	TRUE	0.0765	0.00560102	24.2257
genus.Oxalobacter.id.2978	rs10464997	A	G	0.137691	0.0294804	3.3e-06	4650	TRUE	0.1531	0.00491641	22.9644
genus.Oxalobacter.id.2978	rs111966731	C	T	0.213114	0.047162	7.3e-06	3931	TRUE	0.0716	0.00603815	23.868
genus.Oxalobacter.id.2978	rs6993398	A	G	0.127217	0.0278855	7.13e-06	4656	TRUE	0.1531	0.0041969	19.6147
genus.Oxalobacter.id.2978	rs3862635	T	C	-0.172142	0.0394026	9.19e-06	4469	TRUE	0.0785	0.00428715	19.2332
genus.Parabacteroides.id.954	rs60884758	T	C	-0.0702667	0.0142249	5.71e-07	17293	TRUE	0.165	0.0013605	23.5565
genus.Parabacteroides.id.954	rs4236095	A	G	0.0761961	0.0157042	1.93e-06	16383	TRUE	0.1252	0.00127177	20.8594
genus.Parabacteroides.id.954	rs115602804	A	G	0.10308	0.0222736	1.93e-06	16394	TRUE	0.0666	0.00132106	21.6834
genus.Parabacteroides.id.954	rs114567323	C	T	0.186478	0.0405199	5.65e-06	5859	TRUE	0.0467	0.00309621	18.1908
genus.Parabacteroides.id.954	rs7298818	T	C	0.0888832	0.0200902	8.54e-06	16510	TRUE	0.0765	0.00111626	18.4479
genus.Parabacteroides.id.954	rs6657302	C	T	-0.10452	0.0225521	9.76e-06	16552	TRUE	0.0517	0.00107118	17.747
genus.Paraprevotella.id.962	rs2081023	G	A	-0.122561	0.0236507	2.64e-07	7178	TRUE	0.1024	0.00276131	19.87
genus.Paraprevotella.id.962	rs9900242	G	A	-0.0852967	0.0175212	1.14e-06	6900	TRUE	0.3608	0.00335581	23.2263
genus.Paraprevotella.id.962	rs9602779	C	A	-0.106692	0.0220264	6.93e-07	7177	TRUE	0.173	0.0032572	23.4468
genus.Paraprevotella.id.962	rs140997932	C	T	-0.162376	0.0354178	2.11e-06	6187	TRUE	0.0646	0.00318641	19.7709
genus.Paraprevotella.id.962	rs145020347	G	A	-0.12465	0.0262323	4.03e-06	6859	TRUE	0.1392	0.00372354	25.6278
genus.Paraprevotella.id.962	rs4767113	T	C	0.0882466	0.018382	2.14e-06	6900	TRUE	0.2873	0.0031891	22.0688
genus.Paraprevotella.id.962	rs3008582	C	T	0.10572	0.0227246	4.36e-06	7175	TRUE	0.1322	0.00256446	18.4422
genus.Paraprevotella.id.962	rs4756632	T	G	-0.138905	0.0289897	3.82e-06	7179	TRUE	0.0934	0.00326762	23.5286
genus.Paraprevotella.id.962	rs10842464	C	T	-0.0758215	0.0172568	6.6e-06	7178	TRUE	0.4185	0.00279808	20.1353
genus.Paraprevotella.id.962	rs3801748	A	G	0.0779721	0.0171691	5.2e-06	7179	TRUE	0.3459	0.00275108	19.799
genus.Paraprevotella.id.962	rs7240324	G	T	-0.10229	0.0226948	5.96e-06	6900	TRUE	0.1909	0.00323227	22.3685
genus.Paraprevotella.id.962	rs17109926	G	A	-0.0988335	0.0216172	6.75e-06	7179	TRUE	0.1879	0.00298109	21.4592
genus.Paraprevotella.id.962	rs17785622	G	A	0.248065	0.0524304	1.93e-06	3288	TRUE	0.0596	0.00689797	22.8242
genus.Parasutterella.id.2892	rs2387977	C	T	-0.0681778	0.0134756	5.38e-07	11345	TRUE	0.4583	0.00230794	26.2395
genus.Parasutterella.id.2892	rs7572229	A	G	0.066273	0.0132736	6.32e-07	11383	TRUE	0.4901	0.00219519	25.0385
genus.Parasutterella.id.2892	rs6828768	T	C	0.0636852	0.0132645	1.78e-06	11386	TRUE	0.5	0.0020279	23.1325
genus.Parasutterella.id.2892	rs10899911	G	A	-0.0717102	0.0148151	1.15e-06	11386	TRUE	0.2724	0.00203841	23.2526
genus.Parasutterella.id.2892	rs7303158	T	C	0.0646859	0.0134256	1.33e-06	11386	TRUE	0.4423	0.00206427	23.5483
genus.Parasutterella.id.2892	rs78383039	C	T	-0.146315	0.0297119	1.57e-06	9174	TRUE	0.0666	0.00266163	24.4776
genus.Parasutterella.id.2892	rs35055552	C	T	0.109554	0.0235433	3.35e-06	9970	TRUE	0.0775	0.00171615	17.136
genus.Parasutterella.id.2892	rs2090816	C	A	0.0840967	0.0177315	2.9e-06	11385	TRUE	0.1571	0.00187301	21.3605
genus.Parasutterella.id.2892	rs55877868	C	A	-0.104458	0.0228089	2.87e-06	10588	TRUE	0.0964	0.00190092	20.1615
genus.Parasutterella.id.2892	rs8039785	G	T	0.0618345	0.0133	3.62e-06	11383	TRUE	0.4523	0.00189436	21.6006
genus.Parasutterella.id.2892	rs823424	A	G	-0.0713448	0.0156958	4.95e-06	11386	TRUE	0.2097	0.00168712	19.2386
genus.Parasutterella.id.2892	rs7311004	C	T	-0.0617522	0.0136438	5.92e-06	11384	TRUE	0.3757	0.00178883	20.397
genus.Parasutterella.id.2892	rs62273907	G	A	0.229468	0.0502262	5.88e-06	3691	TRUE	0.0497	0.00497384	18.4402
genus.Parasutterella.id.2892	rs6809952	A	G	-0.0684957	0.0150892	8.13e-06	11077	TRUE	0.2734	0.00186402	20.6826
genus.Parasutterella.id.2892	rs11715853	A	G	-0.0662952	0.0146114	6.23e-06	11386	TRUE	0.3141	0.00189375	21.5994
genus.Peptococcus.id.2037	rs77681628	T	C	0.200307	0.0387328	2.69e-07	4842	TRUE	0.0586	0.00442685	21.5212
genus.Peptococcus.id.2037	rs10031059	C	T	-0.121167	0.0225844	1.24e-07	5526	TRUE	0.2207	0.00505013	28.0385
genus.Peptococcus.id.2037	rs6918730	A	G	0.135311	0.0289742	1.15e-06	5656	TRUE	0.0974	0.0032192	18.2601
genus.Peptococcus.id.2037	rs413827	A	G	0.110229	0.0237523	3.3e-06	5482	TRUE	0.2127	0.00406943	22.3916
genus.Peptococcus.id.2037	rs2054133	A	G	0.0895433	0.0188332	2.14e-06	5657	TRUE	0.4742	0.00399832	22.7013
genus.Peptococcus.id.2037	rs11001941	A	G	-0.195611	0.0392217	1.33e-06	5607	TRUE	0.0676	0.00482354	27.167
genus.Peptococcus.id.2037	rs7033353	G	T	0.090152	0.018995	2.22e-06	5657	TRUE	0.4195	0.00395836	22.4735
genus.Peptococcus.id.2037	rs5770862	C	T	0.162018	0.0356813	3.22e-06	5431	TRUE	0.0666	0.00326361	17.7761
genus.Peptococcus.id.2037	rs72850165	C	T	-0.134304	0.0300423	5.74e-06	5627	TRUE	0.1083	0.00348382	19.665
genus.Peptococcus.id.2037	rs77614201	C	T	-0.175864	0.0387523	5.68e-06	5329	TRUE	0.0596	0.00346691	18.5325
genus.Peptococcus.id.2037	rs74592222	A	G	0.137957	0.0302965	8.55e-06	5329	TRUE	0.1173	0.0039412	21.0779
genus.Peptococcus.id.2037	rs36121075	G	A	-0.14067	0.030628	6.99e-06	5301	TRUE	0.1282	0.00442322	23.5428
genus.Peptococcus.id.2037	rs12069354	T	C	0.16763	0.03795	9.28e-06	5352	TRUE	0.0666	0.00349361	18.7563
genus.Phascolarctobacterium.id.2168	rs75882962	C	T	0.0968661	0.0190575	3.19e-07	10710	TRUE	0.167	0.00261057	28.0271
genus.Phascolarctobacterium.id.2168	rs56157888	C	A	0.0954864	0.0193976	1.09e-06	10031	TRUE	0.17	0.002573	25.8712
genus.Phascolarctobacterium.id.2168	rs56069061	A	G	-0.111306	0.0230694	1.87e-06	11007	TRUE	0.1014	0.00225772	24.9024
genus.Phascolarctobacterium.id.2168	rs74540770	A	G	-0.121014	0.0258621	3.6e-06	9403	TRUE	0.0646	0.00176984	16.6678
genus.Phascolarctobacterium.id.2168	rs12618201	G	A	0.0641657	0.0138202	3.38e-06	11113	TRUE	0.3469	0.00186561	20.7675
genus.Phascolarctobacterium.id.2168	rs74847270	G	A	-0.104889	0.0230998	5.73e-06	11098	TRUE	0.0875	0.00175683	19.5281
genus.Phascolarctobacterium.id.2168	rs1264476	G	T	0.0767335	0.0166041	4.3e-06	11104	TRUE	0.1998	0.00188276	20.9418
genus.Phascolarctobacterium.id.2168	rs28525131	A	G	-0.118657	0.0269048	8.23e-06	10457	TRUE	0.0944	0.00240728	25.2288
genus.Phascolarctobacterium.id.2168	rs7982713	A	G	0.0726922	0.0163201	9.72e-06	10710	TRUE	0.2286	0.00186363	19.9931
genus.Phascolarctobacterium.id.2168	rs11929846	C	T	-0.0697199	0.0157969	8.88e-06	11114	TRUE	0.2097	0.00161114	17.9319
genus.Phascolarctobacterium.id.2168	rs130483	G	A	0.0655056	0.0143596	6.79e-06	11096	TRUE	0.3479	0.00194695	21.6416
genus.Prevotella7.id.11182	rs430270	C	A	0.139155	0.0297055	2.87e-06	3318	TRUE	0.2008	0.0062151	20.7382
genus.Prevotella7.id.11182	rs57404562	A	C	0.155486	0.0316057	6.22e-07	3487	TRUE	0.1799	0.00713367	25.0395
genus.Prevotella7.id.11182	rs9959718	A	G	0.133012	0.0275361	1.9e-06	3489	TRUE	0.2495	0.00662572	23.258
genus.Prevotella7.id.11182	rs9608249	G	A	-0.158213	0.0336317	2.07e-06	3482	TRUE	0.171	0.00709687	24.8736
genus.Prevotella7.id.11182	rs2240542	T	C	0.12085	0.0261776	4.84e-06	3489	TRUE	0.2575	0.00558465	19.583
genus.Prevotella7.id.11182	rs2918132	T	C	-0.114648	0.0254916	6.42e-06	3318	TRUE	0.3678	0.00611268	20.3943
genus.Prevotella7.id.11182	rs118038478	G	A	0.205676	0.0468917	7.85e-06	3295	TRUE	0.0755	0.0059054	19.562
genus.Prevotella7.id.11182	rs12124567	G	A	-0.121281	0.0275017	9.49e-06	3283	TRUE	0.2624	0.0056938	18.7883
genus.Prevotella7.id.11182	rs12195431	C	T	0.196528	0.0442322	8.73e-06	3489	TRUE	0.0785	0.00558783	19.5942
genus.Prevotella7.id.11182	rs9426434	C	T	-0.123657	0.0278514	9.72e-06	3318	TRUE	0.2734	0.00607523	20.2686
genus.Prevotella7.id.11182	rs79263163	C	A	-0.143982	0.031501	7.51e-06	3489	TRUE	0.1849	0.00624876	21.9265
genus.Prevotella9.id.11183	rs111509883	C	T	0.171131	0.0347624	1.24e-06	6960	TRUE	0.0845	0.00453107	31.6707
genus.Prevotella9.id.11183	rs2683313	G	A	-0.0724576	0.0151603	1.69e-06	10260	TRUE	0.3082	0.00223878	23.0169
genus.Prevotella9.id.11183	rs117271932	G	A	0.208089	0.0440393	2.82e-06	4878	TRUE	0.0467	0.00385543	18.8718
genus.Prevotella9.id.11183	rs9428102	G	A	-0.0778844	0.0176068	4.62e-06	10264	TRUE	0.2366	0.00219128	22.5363
genus.Prevotella9.id.11183	rs746764	C	T	-0.0915772	0.0193245	2.04e-06	9385	TRUE	0.173	0.00239969	22.5705
genus.Prevotella9.id.11183	rs2104588	C	T	0.105558	0.023773	8.13e-06	9268	TRUE	0.1193	0.00234145	21.7468
genus.Prevotella9.id.11183	rs11685699	T	C	-0.141357	0.0295665	2.03e-06	8342	TRUE	0.0825	0.00302501	25.3051
genus.Prevotella9.id.11183	rs9613013	A	G	0.0917591	0.0202697	6.1e-06	9790	TRUE	0.1451	0.00208887	20.4886
genus.Prevotella9.id.11183	rs2495052	G	A	0.0838978	0.0188523	8.97e-06	9790	TRUE	0.1789	0.00206794	20.2829
genus.Prevotella9.id.11183	rs72815774	C	T	-0.176186	0.0393068	8.78e-06	5728	TRUE	0.0706	0.00407361	23.4209
genus.Prevotella9.id.11183	rs4968431	T	G	0.0640113	0.0144162	8.58e-06	10271	TRUE	0.3638	0.0018967	19.5143
genus.Prevotella9.id.11183	rs7976209	C	T	-0.0870786	0.0197951	7.28e-06	10263	TRUE	0.167	0.00210967	21.6931
genus.Prevotella9.id.11183	rs12648235	C	T	0.0785902	0.0177676	7.39e-06	10271	TRUE	0.1571	0.00163576	16.8251
genus.Prevotella9.id.11183	rs1304512	A	G	0.0761593	0.0165885	5.29e-06	9790	TRUE	0.2187	0.00198218	19.4401
genus.Prevotella9.id.11183	rs7237249	T	C	-0.0823764	0.0182126	8.93e-06	10271	TRUE	0.1352	0.00158682	16.321
genus.RikenellaceaeRC9gutgroup.id.11191	rs2900503	T	G	-0.172329	0.0326671	1.55e-07	3320	TRUE	0.171	0.00841973	28.1739
genus.RikenellaceaeRC9gutgroup.id.11191	rs17582787	G	A	-0.157739	0.0339924	3.55e-06	3320	TRUE	0.1292	0.00559875	18.6813
genus.RikenellaceaeRC9gutgroup.id.11191	rs4270579	A	G	-0.118021	0.0271041	5.46e-06	3331	TRUE	0.3042	0.0058965	19.7459
genus.RikenellaceaeRC9gutgroup.id.11191	rs2998141	C	T	-0.136346	0.0293073	4.42e-06	3330	TRUE	0.2217	0.0064155	21.4886
genus.RikenellaceaeRC9gutgroup.id.11191	rs4717843	T	G	-0.119376	0.0260548	4.72e-06	3220	TRUE	0.3618	0.00658097	21.3179
genus.RikenellaceaeRC9gutgroup.id.11191	rs9887954	A	G	-0.114849	0.0249013	4.81e-06	3330	TRUE	0.4364	0.00648848	21.7347
genus.RikenellaceaeRC9gutgroup.id.11191	rs80309088	A	G	0.17405	0.0383423	4.56e-06	3170	TRUE	0.1292	0.00681646	21.7427
genus.RikenellaceaeRC9gutgroup.id.11191	rs12501673	G	A	0.116395	0.0262253	6.29e-06	3334	TRUE	0.325	0.00594413	19.9243
genus.RikenellaceaeRC9gutgroup.id.11191	rs17032291	C	T	-0.169579	0.0368251	6.61e-06	3206	TRUE	0.1412	0.00697427	22.5025
genus.RikenellaceaeRC9gutgroup.id.11191	rs2074881	C	T	-0.142236	0.032391	9.45e-06	3315	TRUE	0.1789	0.00594368	19.8091
genus.RikenellaceaeRC9gutgroup.id.11191	rs7712231	G	A	0.156284	0.0350462	7.97e-06	3334	TRUE	0.165	0.00673021	22.577
genus.Romboutsia.id.11347	rs61841503	A	G	0.092888	0.0171454	4e-08	13568	TRUE	0.1372	0.00204274	27.7685
genus.Romboutsia.id.11347	rs10279978	G	A	-0.0622202	0.0127675	1.17e-06	14143	TRUE	0.3479	0.00175655	24.8832
genus.Romboutsia.id.11347	rs16843578	T	C	-0.0875276	0.0196779	5.08e-06	14186	TRUE	0.0825	0.00115979	16.4696
genus.Romboutsia.id.11347	rs77702691	G	A	-0.094406	0.0208544	7.37e-06	12487	TRUE	0.1024	0.00163837	20.4886
genus.Romboutsia.id.11347	rs75987356	A	G	-0.129578	0.0280454	6.71e-06	10466	TRUE	0.0686	0.00214563	22.5002
genus.Romboutsia.id.11347	rs75200530	G	T	-0.190644	0.0421065	5.07e-06	5246	TRUE	0.0467	0.00323612	17.0253
genus.Romboutsia.id.11347	rs9567264	T	C	0.0580018	0.0127495	5.76e-06	14180	TRUE	0.3201	0.00146435	20.7919
genus.Romboutsia.id.11347	rs34302036	G	A	0.0550261	0.0120835	5.88e-06	14185	TRUE	0.4145	0.00146967	20.875
genus.Romboutsia.id.11347	rs7109293	G	A	0.0919112	0.0205738	6.98e-06	14141	TRUE	0.0924	0.00141688	20.0617
genus.Romboutsia.id.11347	rs10091895	C	T	-0.0649918	0.0145501	6.62e-06	14188	TRUE	0.2137	0.00141952	20.1659
genus.Romboutsia.id.11347	rs28603357	C	T	-0.214911	0.0474739	8.52e-06	3693	TRUE	0.0636	0.00550131	20.4176
genus.Romboutsia.id.11347	rs11221428	C	T	-0.0726779	0.0158263	6.49e-06	14187	TRUE	0.1551	0.00138437	19.6645
genus.Romboutsia.id.11347	rs9389266	G	T	0.0722815	0.0162353	9.38e-06	14187	TRUE	0.169	0.00146748	20.8468
genus.Romboutsia.id.11347	rs62504452	G	A	-0.0710048	0.0156654	4.66e-06	14178	TRUE	0.166	0.00139598	19.8171
genus.Roseburia.id.2012	rs2160994	C	T	0.0550687	0.0112481	9.7e-07	17444	TRUE	0.3797	0.0014285	24.9516
genus.Roseburia.id.2012	rs16910295	C	T	-0.0980434	0.020957	2.91e-06	16648	TRUE	0.0606	0.00109443	18.2379
genus.Roseburia.id.2012	rs12740451	C	T	0.0697527	0.0153607	7.34e-06	17837	TRUE	0.1252	0.00106577	19.0284
genus.Roseburia.id.2012	rs6445851	A	G	-0.0497336	0.0108158	3.53e-06	17851	TRUE	0.4006	0.00118784	21.2269
genus.Roseburia.id.2012	rs9300744	T	C	-0.0588452	0.0126228	4.75e-06	17854	TRUE	0.2386	0.00125816	22.4889
genus.Roseburia.id.2012	rs2943022	C	T	0.0493786	0.0106763	4.11e-06	17854	TRUE	0.4602	0.0012114	21.6521
genus.Roseburia.id.2012	rs6930661	T	C	-0.0961587	0.0204975	2.48e-06	16945	TRUE	0.0755	0.00129081	21.8984
genus.Roseburia.id.2012	rs147990086	G	A	-0.0578936	0.01324	8.93e-06	17840	TRUE	0.1909	0.00103538	18.4882
genus.Roseburia.id.2012	rs329182	C	T	0.0690327	0.0152884	5.9e-06	17854	TRUE	0.1571	0.0012621	22.5594
genus.Roseburia.id.2012	rs302266	C	T	-0.0777312	0.0172985	8.13e-06	17056	TRUE	0.1203	0.00127885	21.8375
genus.Roseburia.id.2012	rs75326254	T	C	-0.104628	0.0230897	7.5e-06	15893	TRUE	0.0636	0.0013039	20.7473
genus.Roseburia.id.2012	rs55858165	C	A	0.179284	0.0404954	9.99e-06	5447	TRUE	0.0775	0.00459603	25.1409
genus.Roseburia.id.2012	rs57466170	T	C	0.0741405	0.0171601	8.3e-06	17333	TRUE	0.0865	0.000868692	15.0684
genus.Roseburia.id.2012	rs78753150	C	A	0.0968739	0.0214067	9.98e-06	16303	TRUE	0.0586	0.00103542	16.8958
genus.Ruminiclostridium5.id.11355	rs79968837	G	A	-0.0950311	0.0193507	1.15e-06	16602	TRUE	0.0686	0.00115404	19.1792
genus.Ruminiclostridium5.id.11355	rs2482038	A	C	0.0518991	0.0108777	1.7e-06	17396	TRUE	0.4384	0.00132632	23.1006
genus.Ruminiclostridium5.id.11355	rs113753996	C	T	0.0820689	0.0174463	3.99e-06	16680	TRUE	0.1372	0.0015946	26.6372
genus.Ruminiclostridium5.id.11355	rs1492620	C	T	-0.0830505	0.0180073	3.53e-06	17397	TRUE	0.0805	0.00102108	17.7799
genus.Ruminiclostridium5.id.11355	rs2791343	C	T	0.051717	0.0113369	5.54e-06	17392	TRUE	0.34	0.00120038	20.8998
genus.Ruminiclostridium5.id.11355	rs10827477	G	A	-0.0547387	0.0115163	2.19e-06	17391	TRUE	0.3151	0.00129328	22.518
genus.Ruminiclostridium5.id.11355	rs6121460	A	G	0.0932955	0.0199206	2.64e-06	17318	TRUE	0.0805	0.00128854	22.3412
genus.Ruminiclostridium5.id.11355	rs8053158	G	A	-0.0740543	0.0159151	5.9e-06	17397	TRUE	0.1203	0.00116073	20.2144
genus.Ruminiclostridium5.id.11355	rs1223978	C	T	0.0484169	0.0108254	8.16e-06	17381	TRUE	0.4801	0.00117024	20.3614
genus.Ruminiclostridium5.id.11355	rs2833828	A	G	0.0489617	0.0108702	6.82e-06	17397	TRUE	0.4533	0.00118817	20.6928
genus.Ruminiclostridium5.id.11355	rs4955951	G	A	-0.0713749	0.0165826	9.96e-06	17397	TRUE	0.0924	0.000854453	14.8759
genus.Ruminiclostridium6.id.11356	rs1756364	T	G	0.0999189	0.0197169	2.54e-07	12933	TRUE	0.1213	0.00212827	27.5794
genus.Ruminiclostridium6.id.11356	rs71414120	G	T	0.200894	0.0406434	1.08e-06	5567	TRUE	0.0765	0.00570247	31.9162
genus.Ruminiclostridium6.id.11356	rs61060922	G	T	0.15913	0.0322283	1.09e-06	8955	TRUE	0.0447	0.00216262	19.4039
genus.Ruminiclostridium6.id.11356	rs79968172	A	G	0.11614	0.0243083	1.66e-06	12802	TRUE	0.0557	0.00141891	18.1879
genus.Ruminiclostridium6.id.11356	rs77193512	G	A	0.0736533	0.0153163	1.3e-06	13380	TRUE	0.167	0.0015093	20.2219
genus.Ruminiclostridium6.id.11356	rs11992182	C	A	0.0625299	0.0137876	4.65e-06	13381	TRUE	0.2883	0.00160453	21.5015
genus.Ruminiclostridium6.id.11356	rs72991535	G	T	0.135604	0.0295174	4.95e-06	9642	TRUE	0.0596	0.00206126	19.9116
genus.Ruminiclostridium6.id.11356	rs663262	C	T	-0.13498	0.0310715	3.39e-06	7876	TRUE	0.0517	0.00178652	14.0922
genus.Ruminiclostridium6.id.11356	rs9555756	C	A	-0.0804138	0.0176692	7.1e-06	13369	TRUE	0.1243	0.00140773	18.8436
genus.Ruminiclostridium6.id.11356	rs792058	A	G	0.0554234	0.0125423	8.58e-06	12933	TRUE	0.4274	0.0015035	19.471
genus.Ruminiclostridium6.id.11356	rs10829821	C	T	-0.097606	0.0216072	3.47e-06	12802	TRUE	0.0855	0.00148982	19.0981
genus.Ruminiclostridium6.id.11356	rs67479537	C	T	0.118994	0.026487	9.3e-06	11613	TRUE	0.0795	0.00207239	24.1125
genus.Ruminiclostridium6.id.11356	rs116969552	G	A	-0.166823	0.0376681	9.16e-06	6824	TRUE	0.0358	0.00192127	13.1322
genus.Ruminiclostridium6.id.11356	rs2548459	T	C	0.0554866	0.0122755	6.4e-06	13377	TRUE	0.4702	0.00153391	20.5476
genus.Ruminiclostridium6.id.11356	rs73176030	C	T	0.058665	0.013208	7.29e-06	13378	TRUE	0.3181	0.00149305	20.0008
genus.Ruminiclostridium6.id.11356	rs35362464	A	C	0.0720077	0.0165387	8.99e-06	13308	TRUE	0.1511	0.00133018	17.7229
genus.Ruminiclostridium9.id.11357	rs12040548	T	G	0.0570422	0.0122359	3.15e-06	16721	TRUE	0.3111	0.00139469	23.3504
genus.Ruminiclostridium9.id.11357	rs115044523	A	G	-0.0980026	0.0202616	2.37e-06	16107	TRUE	0.0915	0.0015968	25.7576
genus.Ruminiclostridium9.id.11357	rs6082461	C	A	0.0586425	0.0131004	4.87e-06	16650	TRUE	0.2068	0.0011282	18.8036
genus.Ruminiclostridium9.id.11357	rs918449	G	A	-0.0950908	0.0197177	2.56e-06	16725	TRUE	0.0696	0.00117108	19.6069
genus.Ruminiclostridium9.id.11357	rs74303178	C	T	0.0532742	0.0119274	7.92e-06	16706	TRUE	0.3201	0.00123536	20.661
genus.Ruminiclostridium9.id.11357	rs9809789	T	C	-0.0717454	0.0159673	8.72e-06	16025	TRUE	0.168	0.00143896	23.0898
genus.Ruminiclostridium9.id.11357	rs9522712	C	T	0.0699728	0.0154939	4.66e-06	16725	TRUE	0.1451	0.0012147	20.3382
genus.Ruminiclostridium9.id.11357	rs78191726	C	T	0.0944998	0.0210206	7.58e-06	16039	TRUE	0.0905	0.00147009	23.6105
genus.Ruminiclostridium9.id.11357	rs7137760	T	C	0.050797	0.0112182	7.07e-06	16722	TRUE	0.4145	0.00125244	20.9671
genus.RuminococcaceaeNK4A214group.id.11358	rs5994253	G	A	-0.0811302	0.0157621	2.35e-07	15288	TRUE	0.1461	0.0016423	25.1455
genus.RuminococcaceaeNK4A214group.id.11358	rs136761	A	G	-0.0587521	0.0119155	8.15e-07	14822	TRUE	0.4294	0.00169149	25.1104
genus.RuminococcaceaeNK4A214group.id.11358	rs11586410	A	G	-0.0863422	0.0169937	3.66e-07	14822	TRUE	0.1342	0.00173239	25.7186
genus.RuminococcaceaeNK4A214group.id.11358	rs10178772	T	G	0.0714394	0.0162124	7.72e-06	15268	TRUE	0.1193	0.00107244	16.3895
genus.RuminococcaceaeNK4A214group.id.11358	rs4814689	T	C	-0.1083	0.0230708	4.55e-06	14009	TRUE	0.0666	0.00145825	20.4555
genus.RuminococcaceaeNK4A214group.id.11358	rs12731	G	A	-0.0527684	0.0115053	4.87e-06	15288	TRUE	0.4513	0.00137904	21.1092
genus.RuminococcaceaeNK4A214group.id.11358	rs7573569	C	T	0.107739	0.0233638	3.23e-06	14822	TRUE	0.0716	0.00154319	22.9055
genus.RuminococcaceaeNK4A214group.id.11358	rs147475196	G	A	-0.133769	0.0295196	4.72e-06	9917	TRUE	0.0775	0.00255862	25.4338
genus.RuminococcaceaeNK4A214group.id.11358	rs62027366	C	T	0.0615389	0.0137612	6.58e-06	14822	TRUE	0.2296	0.00133973	19.8815
genus.RuminococcaceaeNK4A214group.id.11358	rs12642039	C	T	-0.0553003	0.0119397	3.43e-06	15276	TRUE	0.3658	0.00141891	21.7032
genus.RuminococcaceaeNK4A214group.id.11358	rs35559912	C	T	-0.0925071	0.0203674	4.89e-06	13976	TRUE	0.0656	0.0010491	14.6755
genus.RuminococcaceaeNK4A214group.id.11358	rs13087692	G	T	0.0574623	0.012594	8.69e-06	15288	TRUE	0.3052	0.00140036	21.436
genus.RuminococcaceaeNK4A214group.id.11358	rs6681678	T	C	-0.100174	0.024	9.05e-06	13031	TRUE	0.0497	0.000947891	12.3618
genus.RuminococcaceaeNK4A214group.id.11358	rs11241747	T	C	0.0533858	0.0120035	6.59e-06	14822	TRUE	0.3907	0.00135693	20.137
genus.RuminococcaceaeUCG002.id.11360	rs77564310	C	A	-0.0713093	0.0140855	3.29e-07	17000	TRUE	0.1789	0.00149392	25.4317
genus.RuminococcaceaeUCG002.id.11360	rs55793120	C	T	0.137396	0.027414	4.81e-07	11669	TRUE	0.0507	0.00181715	21.2392
genus.RuminococcaceaeUCG002.id.11360	rs10927423	A	C	-0.0713617	0.0147712	8.5e-07	17096	TRUE	0.1829	0.00152212	26.0588
genus.RuminococcaceaeUCG002.id.11360	rs116974815	A	C	-0.189731	0.0396566	2.03e-06	5819	TRUE	0.0577	0.00391444	22.8598
genus.RuminococcaceaeUCG002.id.11360	rs7155595	A	C	0.0569929	0.0116986	1.15e-06	17084	TRUE	0.3091	0.00138735	23.7316
genus.RuminococcaceaeUCG002.id.11360	rs7120052	C	A	0.0624796	0.0135523	1.97e-06	17097	TRUE	0.1759	0.00113175	19.3693
genus.RuminococcaceaeUCG002.id.11360	rs10916131	T	C	-0.069333	0.0146753	2.87e-06	17097	TRUE	0.1382	0.00114505	19.5971
genus.RuminococcaceaeUCG002.id.11360	rs79016051	T	C	-0.0887747	0.0189424	2.34e-06	16937	TRUE	0.0905	0.00129736	21.9993
genus.RuminococcaceaeUCG002.id.11360	rs12463378	G	A	-0.0522061	0.0112086	2.96e-06	16994	TRUE	0.4175	0.00132564	22.5551
genus.RuminococcaceaeUCG002.id.11360	rs11750293	T	G	-0.0578304	0.0120512	1.76e-06	17094	TRUE	0.2813	0.00135226	23.1441
genus.RuminococcaceaeUCG002.id.11360	rs15256	T	C	0.0732376	0.016834	9.46e-06	17095	TRUE	0.0865	0.000847662	14.5014
genus.RuminococcaceaeUCG002.id.11360	rs882348	G	A	-0.0799946	0.0178618	5.45e-06	17097	TRUE	0.1064	0.00121685	20.8273
genus.RuminococcaceaeUCG002.id.11360	rs6793778	T	C	-0.0558706	0.0125258	9.81e-06	17094	TRUE	0.2624	0.00120832	20.6775
genus.RuminococcaceaeUCG002.id.11360	rs7342369	A	C	-0.0527803	0.0116023	5.66e-06	16651	TRUE	0.3231	0.00121853	20.312
genus.RuminococcaceaeUCG002.id.11360	rs10964441	A	G	-0.14906	0.034486	7.45e-06	5346	TRUE	0.0527	0.00221846	11.8818
genus.RuminococcaceaeUCG002.id.11360	rs11607472	G	A	-0.0780229	0.0176325	7.19e-06	16282	TRUE	0.1074	0.00116717	19.0238
genus.RuminococcaceaeUCG002.id.11360	rs7249614	G	A	-0.0492778	0.0110807	9.07e-06	16651	TRUE	0.3847	0.00114959	19.1615
genus.RuminococcaceaeUCG002.id.11360	rs76847269	G	A	0.163508	0.0356151	5.17e-06	7654	TRUE	0.0567	0.00285983	21.9462
genus.RuminococcaceaeUCG002.id.11360	rs6542556	G	A	0.050974	0.011406	7.86e-06	17094	TRUE	0.3449	0.00117416	20.0924
genus.RuminococcaceaeUCG002.id.11360	rs57079348	G	T	-0.076573	0.017282	7.22e-06	16372	TRUE	0.1213	0.00124992	20.4868
genus.RuminococcaceaeUCG002.id.11360	rs56030423	A	G	-0.0982874	0.0216344	6.3e-06	14937	TRUE	0.0885	0.00155857	23.3135
genus.RuminococcaceaeUCG002.id.11360	rs113147300	G	A	-0.075842	0.0164562	7.69e-06	16370	TRUE	0.1322	0.00131978	21.6307
genus.RuminococcaceaeUCG003.id.11361	rs73341549	C	T	-0.169857	0.0318768	1.51e-07	6744	TRUE	0.0507	0.00277721	18.7761
genus.RuminococcaceaeUCG003.id.11361	rs6759615	G	A	0.102523	0.0200204	7.86e-07	14410	TRUE	0.0696	0.00136129	19.6402
genus.RuminococcaceaeUCG003.id.11361	rs646327	A	G	0.0586696	0.011837	7.83e-07	14406	TRUE	0.4682	0.0017141	24.7323
genus.RuminococcaceaeUCG003.id.11361	rs11613919	T	G	0.0727604	0.0155716	1.63e-06	14309	TRUE	0.2127	0.00177308	25.4125
genus.RuminococcaceaeUCG003.id.11361	rs11243416	C	T	-0.0925653	0.0191203	1.67e-06	14004	TRUE	0.1014	0.00156146	21.8977
genus.RuminococcaceaeUCG003.id.11361	rs16959793	C	A	-0.062527	0.0131259	2.22e-06	14412	TRUE	0.2803	0.00157739	22.7662
genus.RuminococcaceaeUCG003.id.11361	rs4452755	C	A	-0.0634463	0.0134741	3.29e-06	14406	TRUE	0.3052	0.00170721	24.6327
genus.RuminococcaceaeUCG003.id.11361	rs10490280	T	C	-0.0672094	0.0143309	4.16e-06	14004	TRUE	0.2177	0.00153858	21.5765
genus.RuminococcaceaeUCG003.id.11361	rs4532474	A	G	0.0769231	0.017045	4.82e-06	14412	TRUE	0.1491	0.00150141	21.6679
genus.RuminococcaceaeUCG003.id.11361	rs2523124	C	T	-0.0546625	0.0120823	5.78e-06	14409	TRUE	0.3976	0.00143133	20.6507
genus.RuminococcaceaeUCG003.id.11361	rs3013089	A	G	-0.0551473	0.0120346	4.38e-06	14408	TRUE	0.3847	0.00143975	20.771
genus.RuminococcaceaeUCG003.id.11361	rs78720113	G	A	-0.115348	0.0249601	7.59e-06	13078	TRUE	0.0696	0.00172318	22.5713
genus.RuminococcaceaeUCG004.id.11362	rs6769553	G	A	0.0849743	0.0157451	7.91e-08	9501	TRUE	0.2843	0.00293841	27.9942
genus.RuminococcaceaeUCG004.id.11362	rs12125734	T	G	0.133972	0.0257417	2.09e-07	8938	TRUE	0.0865	0.00283648	25.4189
genus.RuminococcaceaeUCG004.id.11362	rs511258	A	G	-0.0757474	0.0162475	4.52e-06	9500	TRUE	0.2634	0.00222645	21.194
genus.RuminococcaceaeUCG004.id.11362	rs2248146	C	T	0.0689452	0.0153649	8.2e-06	9502	TRUE	0.3221	0.00207584	19.7615
genus.RuminococcaceaeUCG004.id.11362	rs10976229	G	T	0.095976	0.0214554	7.04e-06	9116	TRUE	0.1412	0.00223399	20.4062
genus.RuminococcaceaeUCG004.id.11362	rs7569771	G	A	-0.075914	0.0170308	8.12e-06	9502	TRUE	0.2167	0.00195642	18.6224
genus.RuminococcaceaeUCG004.id.11362	rs872501	A	G	0.116125	0.025946	5.81e-06	8473	TRUE	0.1272	0.0029942	25.44
genus.RuminococcaceaeUCG004.id.11362	rs550351	C	A	0.078587	0.018003	9.43e-06	9498	TRUE	0.4404	0.00304408	28.9949
genus.RuminococcaceaeUCG004.id.11362	rs3800154	C	A	-0.0797959	0.0177639	6.12e-06	9406	TRUE	0.2207	0.00219027	20.6425
genus.RuminococcaceaeUCG004.id.11362	rs11961899	A	G	-0.0707825	0.0161381	9.18e-06	9501	TRUE	0.2714	0.00198144	18.8591
genus.RuminococcaceaeUCG004.id.11362	rs9818949	T	G	0.0859927	0.0188671	5.39e-06	9116	TRUE	0.2187	0.00252708	23.0902
genus.RuminococcaceaeUCG005.id.11363	rs10950694	C	T	0.0577628	0.011412	4.3e-07	15821	TRUE	0.4235	0.00162922	25.8147
genus.RuminococcaceaeUCG005.id.11363	rs34781347	A	G	0.188685	0.0386484	6.05e-07	6061	TRUE	0.0596	0.00399082	24.2773
genus.RuminococcaceaeUCG005.id.11363	rs12288512	G	A	0.066635	0.0144356	3.1e-06	15473	TRUE	0.1799	0.00131019	20.2965
genus.RuminococcaceaeUCG005.id.11363	rs114279581	G	A	-0.146604	0.0316034	3.22e-06	8465	TRUE	0.0477	0.00195261	16.5572
genus.RuminococcaceaeUCG005.id.11363	rs12458218	C	T	0.0677322	0.0144525	2.41e-06	16099	TRUE	0.1769	0.00133598	21.5341
genus.RuminococcaceaeUCG005.id.11363	rs7555878	G	A	0.0586677	0.0125277	2.81e-06	16100	TRUE	0.2803	0.00138868	22.3861
genus.RuminococcaceaeUCG005.id.11363	rs10873449	C	T	0.0654843	0.0143973	4.11e-06	16098	TRUE	0.169	0.00120446	19.4104
genus.RuminococcaceaeUCG005.id.11363	rs2893871	A	G	-0.073644	0.015548	3.54e-06	16103	TRUE	0.1521	0.00139887	22.5548
genus.RuminococcaceaeUCG005.id.11363	rs72776570	A	C	0.087067	0.0197179	5.36e-06	15376	TRUE	0.0825	0.00114762	17.6637
genus.RuminococcaceaeUCG005.id.11363	rs898577	C	T	-0.123012	0.0286671	7.46e-06	9991	TRUE	0.0547	0.00156489	15.6562
genus.RuminococcaceaeUCG005.id.11363	rs7449320	A	C	0.0599163	0.0130836	4.81e-06	16095	TRUE	0.2207	0.00123489	19.8976
genus.RuminococcaceaeUCG005.id.11363	rs10937802	A	G	0.0755811	0.0168226	8.17e-06	15821	TRUE	0.0974	0.00100441	15.9047
genus.RuminococcaceaeUCG005.id.11363	rs7586445	A	G	0.0782349	0.0176458	8.81e-06	15099	TRUE	0.1262	0.0013499	20.407
genus.RuminococcaceaeUCG005.id.11363	rs55793120	C	T	0.121548	0.0279546	7.37e-06	11224	TRUE	0.0507	0.00142212	15.9817
genus.RuminococcaceaeUCG009.id.11366	rs1550196	A	G	0.130842	0.0262478	1.13e-06	7389	TRUE	0.1173	0.00354513	26.281
genus.RuminococcaceaeUCG009.id.11366	rs4708333	G	T	-0.084033	0.0174757	1.56e-06	7511	TRUE	0.3022	0.00297821	22.4302
genus.RuminococcaceaeUCG009.id.11366	rs4079028	T	C	0.0915623	0.019936	3.28e-06	7480	TRUE	0.1938	0.00261975	19.642
genus.RuminococcaceaeUCG009.id.11366	rs2058609	G	A	0.0816464	0.017472	3.12e-06	7510	TRUE	0.3141	0.00287232	21.6275
genus.RuminococcaceaeUCG009.id.11366	rs12508214	T	C	-0.0774649	0.0168937	4.75e-06	7511	TRUE	0.3509	0.0027336	20.5828
genus.RuminococcaceaeUCG009.id.11366	rs9558661	C	T	-0.0897823	0.0200739	7.01e-06	7480	TRUE	0.1869	0.00244999	18.366
genus.RuminococcaceaeUCG009.id.11366	rs758191	G	T	0.17702	0.0375113	9.01e-06	5829	TRUE	0.0636	0.00373242	21.8303
genus.RuminococcaceaeUCG009.id.11366	rs2192926	G	A	-0.089048	0.0192989	4.88e-06	7511	TRUE	0.2366	0.00286448	21.5712
genus.RuminococcaceaeUCG009.id.11366	rs113006825	C	T	-0.0928893	0.0208035	7.98e-06	7165	TRUE	0.1799	0.00254601	18.2836
genus.RuminococcaceaeUCG009.id.11366	rs138460696	G	A	0.139274	0.0315794	9.81e-06	6865	TRUE	0.1064	0.00368856	25.4083
genus.RuminococcaceaeUCG009.id.11366	rs6952765	A	G	0.0732099	0.0166777	8.13e-06	7511	TRUE	0.4612	0.00266371	20.0552
genus.RuminococcaceaeUCG009.id.11366	rs78410648	G	A	0.120989	0.0277317	9.67e-06	7510	TRUE	0.0974	0.0025738	19.374
genus.RuminococcaceaeUCG010.id.11367	rs682403	G	A	-0.0588161	0.0124671	2.37e-06	12864	TRUE	0.4761	0.00172571	22.2345
genus.RuminococcaceaeUCG010.id.11367	rs6958419	T	C	-0.0585718	0.0124994	2.84e-06	12870	TRUE	0.4891	0.00171452	22.1003
genus.RuminococcaceaeUCG010.id.11367	rs2820282	C	A	-0.0592304	0.0125917	2.85e-06	12865	TRUE	0.4523	0.00173816	22.3968
genus.RuminococcaceaeUCG010.id.11367	rs12597105	A	G	0.0670855	0.0144415	4.87e-06	12415	TRUE	0.2773	0.00180383	22.4314
genus.RuminococcaceaeUCG010.id.11367	rs73218807	A	G	-0.166211	0.0367938	6.43e-06	6714	TRUE	0.0577	0.00300409	20.2242
genus.RuminococcaceaeUCG010.id.11367	rs7441445	T	C	-0.05695	0.0126502	6.8e-06	12852	TRUE	0.4354	0.00159458	20.5231
genus.RuminococcaceaeUCG011.id.11368	rs1416041	C	A	-0.182339	0.0339898	7.04e-08	3632	TRUE	0.1342	0.0077261	28.2641
genus.RuminococcaceaeUCG011.id.11368	rs12724320	T	C	-0.120881	0.0249229	1.52e-06	3632	TRUE	0.2753	0.00583053	21.289
genus.RuminococcaceaeUCG011.id.11368	rs79113084	T	C	-0.152166	0.0317519	2.06e-06	3610	TRUE	0.1551	0.00606848	22.0287
genus.RuminococcaceaeUCG011.id.11368	rs9729514	G	A	0.184934	0.0394616	2.37e-06	3632	TRUE	0.1024	0.00628701	22.9662
genus.RuminococcaceaeUCG011.id.11368	rs2729556	T	C	-0.109097	0.0233699	3.19e-06	3632	TRUE	0.499	0.00595105	21.7317
genus.RuminococcaceaeUCG011.id.11368	rs10274562	T	C	0.110917	0.0244556	6.5e-06	3632	TRUE	0.3519	0.00561164	20.4852
genus.RuminococcaceaeUCG011.id.11368	rs4490371	C	T	-0.111816	0.0248963	7.75e-06	3610	TRUE	0.331	0.00553725	20.0897
genus.RuminococcaceaeUCG011.id.11368	rs12636310	A	G	0.132725	0.0282037	2.81e-06	3632	TRUE	0.2177	0.00600026	21.9124
genus.RuminococcaceaeUCG013.id.11370	rs12781711	T	C	-0.0656129	0.0117477	2.55e-08	16772	TRUE	0.3131	0.00185176	31.1117
genus.RuminococcaceaeUCG013.id.11370	rs12189346	A	G	0.0684961	0.014558	1.68e-06	16470	TRUE	0.163	0.00128019	21.1092
genus.RuminococcaceaeUCG013.id.11370	rs75088940	C	T	-0.0942968	0.0200712	2.55e-06	15638	TRUE	0.0934	0.00150587	23.5812
genus.RuminococcaceaeUCG013.id.11370	rs16918863	C	A	0.111491	0.0240157	4.16e-06	12643	TRUE	0.0606	0.00141525	17.9156
genus.RuminococcaceaeUCG013.id.11370	rs76973485	T	G	0.194976	0.0418213	3.35e-06	5299	TRUE	0.0368	0.00269498	14.3139
genus.RuminococcaceaeUCG013.id.11370	rs12485353	A	G	-0.0607903	0.0130847	4.19e-06	16771	TRUE	0.1789	0.00108569	18.2257
genus.RuminococcaceaeUCG013.id.11370	rs7784330	A	G	-0.0498329	0.0112066	8.16e-06	16770	TRUE	0.3887	0.00118014	19.8119
genus.RuminococcaceaeUCG013.id.11370	rs11581881	T	C	0.0661211	0.0144736	4.73e-06	15730	TRUE	0.1809	0.00129564	20.4043
genus.RuminococcaceaeUCG013.id.11370	rs2730183	A	G	-0.0488692	0.0109907	8.44e-06	16772	TRUE	0.4642	0.00118798	19.946
genus.RuminococcaceaeUCG013.id.11370	rs9313055	C	T	0.105087	0.023446	9.55e-06	15764	TRUE	0.0686	0.00141121	22.2748
genus.RuminococcaceaeUCG013.id.11370	rs12336782	C	T	-0.0856047	0.0189311	8.6e-06	16772	TRUE	0.0815	0.00109714	18.4192
genus.RuminococcaceaeUCG013.id.11370	rs4385846	T	G	0.0598405	0.0131807	6.46e-06	16772	TRUE	0.2068	0.00117477	19.7241
genus.RuminococcaceaeUCG014.id.11371	rs115777838	C	T	-0.18835	0.0386643	4.62e-07	5674	TRUE	0.0537	0.00360547	20.5242
genus.RuminococcaceaeUCG014.id.11371	rs72809222	C	T	0.0671775	0.0139838	2.41e-06	13922	TRUE	0.2515	0.00169906	23.6911
genus.RuminococcaceaeUCG014.id.11371	rs12638134	G	T	0.0582548	0.0119657	1.21e-06	14403	TRUE	0.3897	0.00161424	23.2842
genus.RuminococcaceaeUCG014.id.11371	rs56105232	A	G	0.139276	0.0299132	2.91e-06	9190	TRUE	0.0726	0.00261207	24.0625
genus.RuminococcaceaeUCG014.id.11371	rs995642	T	C	0.060048	0.0126417	1.9e-06	14402	TRUE	0.326	0.00158454	22.8536
genus.RuminococcaceaeUCG014.id.11371	rs10941294	T	C	-0.122057	0.0260017	2.4e-06	12615	TRUE	0.0686	0.00190379	24.0583
genus.RuminococcaceaeUCG014.id.11371	rs10495392	T	C	-0.082486	0.0187194	9.96e-06	13902	TRUE	0.1193	0.00142975	19.9019
genus.RuminococcaceaeUCG014.id.11371	rs853612	G	A	-0.0528257	0.0119367	9.75e-06	14403	TRUE	0.4026	0.00134233	19.3569
genus.RuminococcaceaeUCG014.id.11371	rs73186226	A	G	-0.0993852	0.0216819	6.72e-06	13760	TRUE	0.0875	0.0015773	21.7348
genus.RuminococcaceaeUCG014.id.11371	rs34402072	T	C	-0.0688023	0.0156083	9.8e-06	13863	TRUE	0.1918	0.00146759	20.3721
genus.RuminococcaceaeUCG014.id.11371	rs10791168	G	A	-0.0664624	0.0150069	9.76e-06	14403	TRUE	0.1839	0.00132589	19.1195
genus.Ruminococcus1.id.11373	rs7117576	G	A	0.0829505	0.0170891	6.48e-07	16606	TRUE	0.0885	0.00111011	18.4528
genus.Ruminococcus1.id.11373	rs17781867	T	C	0.0999271	0.0211728	1.96e-06	14349	TRUE	0.0924	0.0016748	24.0687
genus.Ruminococcus1.id.11373	rs7583465	T	C	0.0527654	0.0112619	2.56e-06	16588	TRUE	0.3767	0.00130744	21.7136
genus.Ruminococcus1.id.11373	rs78613526	A	G	0.167497	0.0367639	5.11e-06	7266	TRUE	0.0427	0.0022936	16.699
genus.Ruminococcus1.id.11373	rs78572139	A	G	0.125038	0.0279411	5.23e-06	11667	TRUE	0.0706	0.00205173	23.9826
genus.Ruminococcus1.id.11373	rs6493760	T	C	0.0535262	0.0115885	3.38e-06	16126	TRUE	0.3966	0.00137126	22.1406
genus.Ruminococcus1.id.11373	rs11783695	T	G	-0.0734114	0.0161398	4.73e-06	16606	TRUE	0.1511	0.00138254	22.9875
genus.Ruminococcus1.id.11373	rs10167839	G	A	0.0519509	0.0116306	8.09e-06	16605	TRUE	0.3439	0.00121792	20.2458
genus.Ruminococcus1.id.11373	rs3819978	T	C	-0.11504	0.0260137	8.74e-06	12769	TRUE	0.0586	0.00146015	18.669
genus.Ruminococcus1.id.11373	rs6105066	C	T	-0.0607052	0.013425	5.06e-06	16049	TRUE	0.2495	0.00138008	22.1767
genus.Ruminococcus2.id.11374	rs78120384	G	A	-0.192815	0.0392045	3.31e-07	6082	TRUE	0.0726	0.00500631	30.5915
genus.Ruminococcus2.id.11374	rs12986628	T	C	0.0665937	0.0140168	2.14e-06	14714	TRUE	0.2127	0.00148527	21.8837
genus.Ruminococcus2.id.11374	rs7635831	A	G	0.0618344	0.0129031	1.98e-06	14924	TRUE	0.2932	0.00158471	23.6846
genus.Ruminococcus2.id.11374	rs2997412	G	A	-0.0568439	0.0122325	4.22e-06	15336	TRUE	0.2803	0.00130368	20.0168
genus.Ruminococcus2.id.11374	rs2368224	G	T	0.199648	0.0438453	3.63e-06	3026	TRUE	0.0477	0.00362118	10.9903
genus.Ruminococcus2.id.11374	rs4400279	G	A	0.0546114	0.0120077	5.8e-06	15333	TRUE	0.3638	0.00138055	21.1945
genus.Ruminococcus2.id.11374	rs58681734	G	A	0.0723875	0.0160787	4.18e-06	15338	TRUE	0.1511	0.00134424	20.6431
genus.Ruminococcus2.id.11374	rs1819812	T	G	0.0842356	0.0184893	5.28e-06	14868	TRUE	0.1163	0.0014585	21.7137
genus.Ruminococcus2.id.11374	rs12406309	C	A	-0.063193	0.0142275	9.79e-06	15339	TRUE	0.1909	0.0012336	18.9432
genus.Ruminococcus2.id.11374	rs2846589	T	G	0.0522093	0.0116382	7.59e-06	14924	TRUE	0.4543	0.00135152	20.1947
genus.Ruminococcus2.id.11374	rs55707116	A	C	0.0865521	0.0189141	8.01e-06	15336	TRUE	0.1024	0.00137711	21.1457
genus.Ruminococcus2.id.11374	rs75140805	G	T	0.0836825	0.0176445	3.95e-06	14249	TRUE	0.1581	0.0018642	26.6088
genus.Ruminococcus2.id.11374	rs4799823	T	C	0.0837001	0.0182263	5.4e-06	14650	TRUE	0.1392	0.0016789	24.6338
genus.Ruminococcus2.id.11374	rs61791565	C	T	-0.0523503	0.0117119	6.79e-06	15319	TRUE	0.3688	0.00127593	19.5684
genus.Ruminococcus2.id.11374	rs7693984	A	G	-0.102822	0.0235087	9.42e-06	14154	TRUE	0.0825	0.00160052	22.6868
genus.Sellimonas.id.14369	rs13417181	C	T	0.166509	0.0337521	7.62e-07	3047	TRUE	0.2157	0.00938079	28.835
genus.Sellimonas.id.14369	rs2371572	C	A	0.127349	0.0250862	4.46e-07	3154	TRUE	0.5487	0.00803195	25.5217
genus.Sellimonas.id.14369	rs113379006	C	T	-0.162759	0.0357025	7.21e-06	3154	TRUE	0.168	0.00740545	23.5161
genus.Sellimonas.id.14369	rs2187447	C	A	0.243457	0.0527695	3.98e-06	3028	TRUE	0.0606	0.00674836	20.5593
genus.Sellimonas.id.14369	rs2016057	C	A	-0.125878	0.0256153	1.03e-06	3154	TRUE	0.3907	0.00754399	23.9594
genus.Sellimonas.id.14369	rs56203279	C	T	-0.124045	0.0269115	3.72e-06	3154	TRUE	0.33	0.0068042	21.5938
genus.Sellimonas.id.14369	rs553697	C	T	-0.153767	0.0339099	6.13e-06	3047	TRUE	0.162	0.00641973	19.6744
genus.Sellimonas.id.14369	rs6433790	T	C	-0.13853	0.0301698	3.98e-06	3095	TRUE	0.2376	0.0069526	21.6549
genus.Sellimonas.id.14369	rs17657328	T	C	0.114571	0.0253618	8.25e-06	3154	TRUE	0.4384	0.00646368	20.5061
genus.Sellimonas.id.14369	rs41816	G	A	0.132201	0.0291087	8.39e-06	3154	TRUE	0.2515	0.00658007	20.8778
genus.Senegalimassilia.id.11160	rs11787826	A	C	0.081327	0.0171154	2.63e-06	6923	TRUE	0.4284	0.00323923	22.4916
genus.Senegalimassilia.id.11160	rs7225245	A	G	0.079173	0.0170421	4.18e-06	6923	TRUE	0.4583	0.00311238	21.6081
genus.Senegalimassilia.id.11160	rs10036909	T	C	0.185519	0.0400881	8.05e-06	4996	TRUE	0.0696	0.00445746	22.3602
genus.Senegalimassilia.id.11160	rs1990708	C	A	-0.109619	0.0247785	8.91e-06	6923	TRUE	0.1262	0.00265019	18.3907
genus.Senegalimassilia.id.11160	rs2017373	T	C	0.0782258	0.0176841	9.5e-06	6923	TRUE	0.3738	0.00286472	19.8837
genus.Slackia.id.825	rs8901	T	C	0.0934594	0.0186813	6.07e-07	6063	TRUE	0.3708	0.00407572	24.804
genus.Slackia.id.825	rs4492265	G	A	-0.0905757	0.0191658	2.41e-06	6063	TRUE	0.3101	0.00351028	21.3507
genus.Slackia.id.825	rs16894137	T	C	-0.122792	0.0263047	2.71e-06	6063	TRUE	0.1431	0.00369777	22.4954
genus.Slackia.id.825	rs12440440	G	A	0.0901934	0.0190582	2.63e-06	6063	TRUE	0.3091	0.00347451	21.1324
genus.Slackia.id.825	rs35156985	C	T	-0.155709	0.0348085	8.06e-06	5965	TRUE	0.0636	0.00288785	17.2701
genus.Slackia.id.825	rs10409783	G	A	0.0950828	0.0211239	7.7e-06	5941	TRUE	0.2833	0.00367129	21.8841
genus.Streptococcus.id.1853	rs11110281	C	T	-0.137519	0.0227398	2.58e-09	15120	TRUE	0.0676	0.00238399	36.1272
genus.Streptococcus.id.1853	rs4968759	G	A	-0.0515109	0.0112068	3.78e-06	16384	TRUE	0.4264	0.00129794	21.2905
genus.Streptococcus.id.1853	rs11764382	G	A	-0.0695345	0.0143671	1.29e-06	16387	TRUE	0.1909	0.00149361	24.5095
genus.Streptococcus.id.1853	rs72739637	G	A	0.0959942	0.0193213	1.03e-06	14920	TRUE	0.1064	0.00175228	26.1865
genus.Streptococcus.id.1853	rs1918540	A	G	0.059639	0.0128148	2.44e-06	16373	TRUE	0.2525	0.00134265	22.0101
genus.Streptococcus.id.1853	rs17708276	G	A	-0.0793955	0.0170628	3.04e-06	16278	TRUE	0.1282	0.00140905	22.9661
genus.Streptococcus.id.1853	rs77558518	G	A	-0.103999	0.0229714	4.71e-06	14949	TRUE	0.0646	0.00130713	19.5633
genus.Streptococcus.id.1853	rs11720390	A	G	0.107024	0.0228121	3.59e-06	15220	TRUE	0.0746	0.00158147	24.1049
genus.Streptococcus.id.1853	rs10448310	G	A	-0.0517935	0.0111324	3.31e-06	16384	TRUE	0.4304	0.00131529	21.5755
genus.Streptococcus.id.1853	rs7916711	G	A	0.102891	0.0217362	2.72e-06	15294	TRUE	0.0646	0.00127942	19.59
genus.Streptococcus.id.1853	rs71481756	G	T	0.0931048	0.0207949	6.51e-06	14526	TRUE	0.0994	0.001552	22.5763
genus.Streptococcus.id.1853	rs2370083	T	G	-0.0816836	0.0185851	9.75e-06	16277	TRUE	0.0885	0.00107646	17.5383
genus.Streptococcus.id.1853	rs10028567	T	C	-0.0921167	0.0191881	7.3e-06	16311	TRUE	0.0815	0.00127041	20.7454
genus.Streptococcus.id.1853	rs6806351	C	T	-0.0633829	0.0136647	4.94e-06	15973	TRUE	0.2087	0.0013269	21.22
genus.Streptococcus.id.1853	rs57646748	A	G	-0.0907696	0.0200344	5.48e-06	15939	TRUE	0.0676	0.00103863	16.5698
genus.Streptococcus.id.1853	rs9903102	A	C	-0.0709483	0.0155275	4.18e-06	16384	TRUE	0.164	0.00138027	22.6429
genus.Subdoligranulum.id.2070	rs10065321	C	T	-0.0512828	0.0108105	2.1e-06	17589	TRUE	0.3678	0.00122304	21.5359
genus.Subdoligranulum.id.2070	rs4347804	G	A	0.166063	0.0357483	2.18e-06	14306	TRUE	0.0417	0.00220401	31.5958
genus.Subdoligranulum.id.2070	rs6555306	C	T	-0.0740777	0.0155463	2.81e-06	17591	TRUE	0.1223	0.00117809	20.7458
genus.Subdoligranulum.id.2070	rs3761728	G	T	-0.0543458	0.0118866	3.87e-06	17570	TRUE	0.2425	0.00108507	19.0831
genus.Subdoligranulum.id.2070	rs2114677	T	C	-0.104176	0.0230829	2.72e-06	15566	TRUE	0.0557	0.00114165	17.789
genus.Subdoligranulum.id.2070	rs75158211	C	T	-0.072343	0.015933	7.52e-06	17165	TRUE	0.1113	0.00103532	17.7876
genus.Subdoligranulum.id.2070	rs2171249	T	C	0.106744	0.0233213	4.51e-06	14679	TRUE	0.0736	0.00155378	22.8404
genus.Subdoligranulum.id.2070	rs35940633	A	G	-0.0511008	0.011001	4.22e-06	17582	TRUE	0.3628	0.00120734	21.2507
genus.Subdoligranulum.id.2070	rs76528319	T	G	-0.143279	0.0310662	7.41e-06	8468	TRUE	0.0398	0.00156905	13.3045
genus.Subdoligranulum.id.2070	rs1667315	A	G	0.0485017	0.0107452	6.72e-06	17586	TRUE	0.4374	0.00115777	20.3818
genus.Subdoligranulum.id.2070	rs10497836	T	C	-0.0524065	0.0118697	8.38e-06	17579	TRUE	0.2803	0.00110809	19.4985
genus.Sutterella.id.2896	rs13173038	G	A	-0.0718076	0.0151627	2.73e-06	13245	TRUE	0.2207	0.00177369	23.5307
genus.Sutterella.id.2896	rs2321387	A	G	-0.0592876	0.0124509	1.87e-06	13252	TRUE	0.5298	0.00175127	23.245
genus.Sutterella.id.2896	rs7499539	G	A	0.0617478	0.0130998	2.36e-06	13254	TRUE	0.3231	0.00166777	22.1381
genus.Sutterella.id.2896	rs62501473	A	G	0.0694233	0.0149416	5.52e-06	12762	TRUE	0.2286	0.00169979	21.7263
genus.Sutterella.id.2896	rs143438747	C	T	-0.145793	0.0306867	3.28e-06	9368	TRUE	0.0547	0.00219816	20.6333
genus.Sutterella.id.2896	rs9350083	G	T	-0.0593069	0.0133929	8.23e-06	13254	TRUE	0.2992	0.00147501	19.5758
genus.Sutterella.id.2896	rs7638039	C	T	0.0645624	0.0143887	8.66e-06	13236	TRUE	0.2326	0.00148806	19.7223
genus.Sutterella.id.2896	rs11591622	G	T	-0.0688382	0.0151375	6.5e-06	12604	TRUE	0.2157	0.00160332	20.2375
genus.Sutterella.id.2896	rs2613606	T	C	-0.0556794	0.0124117	7.2e-06	13249	TRUE	0.3936	0.0014799	19.6333
genus.Sutterella.id.2896	rs1145877	G	A	-0.073548	0.0162413	7.2e-06	13251	TRUE	0.159	0.00144666	19.1945
genus.Sutterella.id.2896	rs607327	T	C	0.0578334	0.0129053	6.63e-06	13251	TRUE	0.3767	0.00157065	20.8423
genus.Sutterella.id.2896	rs2050185	A	G	0.0575138	0.0128766	7.97e-06	13243	TRUE	0.3777	0.00155497	20.6214
genus.Terrisporobacter.id.11348	rs1883097	T	C	0.226399	0.0454642	4.16e-07	4417	TRUE	0.0557	0.00539192	23.9344
genus.Terrisporobacter.id.11348	rs2569953	C	A	-0.0775591	0.0174641	8.95e-06	6637	TRUE	0.4195	0.00292974	19.496
genus.Terrisporobacter.id.11348	rs7184125	C	T	0.091256	0.0205493	8.48e-06	6232	TRUE	0.2326	0.00297293	18.5766
genus.Terrisporobacter.id.11348	rs2872237	A	C	-0.0814505	0.0175943	3.97e-06	6632	TRUE	0.4344	0.00325999	21.6844
genus.Terrisporobacter.id.11348	rs58405430	T	G	0.134617	0.0301177	7.94e-06	6176	TRUE	0.1153	0.00369706	22.9103
genus.Turicibacter.id.2162	rs149744580	G	A	0.169883	0.0315478	7.01e-08	8459	TRUE	0.0527	0.00288155	24.4397
genus.Turicibacter.id.2162	rs4869133	A	G	0.131186	0.027197	2.55e-06	8256	TRUE	0.0885	0.00277655	22.9815
genus.Turicibacter.id.2162	rs12603364	C	T	0.110861	0.0225598	8.67e-07	8923	TRUE	0.1074	0.00235639	21.0711
genus.Turicibacter.id.2162	rs11054680	C	T	-0.104751	0.0226998	2.31e-06	8928	TRUE	0.0964	0.00191162	17.0958
genus.Turicibacter.id.2162	rs55756211	C	T	-0.115115	0.0240708	2.81e-06	8941	TRUE	0.1163	0.00272383	24.4148
genus.Turicibacter.id.2162	rs7199484	A	G	-0.0731428	0.0160172	5.77e-06	8948	TRUE	0.332	0.00237295	21.2789
genus.Turicibacter.id.2162	rs2834977	C	T	-0.0959995	0.0208261	3.96e-06	8946	TRUE	0.173	0.00263706	23.6482
genus.Turicibacter.id.2162	rs2952020	A	G	-0.0759019	0.0165764	5.63e-06	8949	TRUE	0.2227	0.00199455	17.8809
genus.Turicibacter.id.2162	rs11666533	T	C	-0.111689	0.0248436	7.37e-06	8256	TRUE	0.0795	0.00182576	15.0973
genus.Turicibacter.id.2162	rs3734633	A	G	-0.120957	0.02683	5.32e-06	8626	TRUE	0.0974	0.00257244	22.2419
genus.Tyzzerella3.id.11335	rs67476743	G	T	0.132164	0.022208	3.74e-09	4948	TRUE	0.2853	0.00712327	35.4845
genus.Tyzzerella3.id.11335	rs17706273	C	T	-0.140368	0.0274708	5.88e-07	5395	TRUE	0.1521	0.00508209	27.5477
genus.Tyzzerella3.id.11335	rs7561370	C	T	0.131341	0.0286292	1.52e-06	5396	TRUE	0.1223	0.00370343	20.0505
genus.Tyzzerella3.id.11335	rs55799124	G	A	-0.11435	0.0238604	1.34e-06	5362	TRUE	0.2068	0.0042898	23.0924
genus.Tyzzerella3.id.11335	rs7019909	C	T	0.144156	0.0301626	1.76e-06	5396	TRUE	0.1014	0.00378701	20.5048
genus.Tyzzerella3.id.11335	rs75091807	T	G	-0.184966	0.0383029	1.71e-06	4621	TRUE	0.0905	0.00563205	26.1618
genus.Tyzzerella3.id.11335	rs4904512	C	T	-0.117151	0.0250306	3.09e-06	5396	TRUE	0.1988	0.00437199	23.6861
genus.Tyzzerella3.id.11335	rs7333521	C	T	-0.207191	0.0453121	4.88e-06	4335	TRUE	0.0427	0.00350953	15.2604
genus.Tyzzerella3.id.11335	rs112102233	G	A	-0.216348	0.0477575	6.18e-06	3857	TRUE	0.0666	0.00581942	22.5652
genus.Tyzzerella3.id.11335	rs1232220	T	G	-0.143869	0.031828	7.91e-06	5000	TRUE	0.1262	0.00456497	22.9203
genus.Tyzzerella3.id.11335	rs191093	A	G	0.159008	0.0353306	6.76e-06	4621	TRUE	0.0795	0.00370049	17.1561
genus.Tyzzerella3.id.11335	rs10898797	T	C	0.12238	0.0274683	8.85e-06	5387	TRUE	0.1571	0.00396648	21.4445
genus.Tyzzerella3.id.11335	rs6920448	T	C	-0.141081	0.0305446	4.15e-06	5010	TRUE	0.1153	0.0040606	20.4184
genus.Veillonella.id.2198	rs2013594	C	T	-0.0720698	0.0155153	3.42e-06	9283	TRUE	0.3579	0.00238727	22.2093
genus.Veillonella.id.2198	rs742016	G	A	-0.0688571	0.0149769	4.66e-06	9279	TRUE	0.4235	0.00231515	21.5275
genus.Veillonella.id.2198	rs1882878	G	A	-0.0768966	0.0163908	2.98e-06	9282	TRUE	0.3062	0.00251237	23.3735
genus.Veillonella.id.2198	rs55807413	G	A	0.107329	0.0237633	5.51e-06	8610	TRUE	0.0974	0.00202545	17.4705
genus.Veillonella.id.2198	rs62376424	T	C	-0.0762216	0.0163499	3.65e-06	8999	TRUE	0.334	0.00258468	23.3146
genus.Veillonella.id.2198	rs7359080	A	C	-0.135391	0.030352	7.4e-06	6189	TRUE	0.1272	0.00407014	25.2849
genus.Veillonella.id.2198	rs11141494	A	G	-0.0783421	0.0174393	9.75e-06	9291	TRUE	0.1948	0.00192537	17.9192
genus.Veillonella.id.2198	rs6656807	G	A	0.0703062	0.0153954	5.5e-06	8999	TRUE	0.4245	0.00241513	21.7815
genus.Victivallis.id.2256	rs56349194	G	A	-0.158501	0.0315231	6.26e-07	3266	TRUE	0.16	0.00675296	22.1915
genus.Victivallis.id.2256	rs911666	C	T	-0.118576	0.0263146	7.65e-06	3267	TRUE	0.3052	0.00596301	19.586
genus.Victivallis.id.2256	rs7374366	A	G	-0.182274	0.0405039	7.23e-06	3235	TRUE	0.1004	0.00600153	19.5201
genus.Victivallis.id.2256	rs4764863	A	G	0.121561	0.0246058	8.22e-07	3266	TRUE	0.5	0.00738849	24.2956
genus.Victivallis.id.2256	rs12512543	C	A	-0.178036	0.0374344	2.54e-06	3239	TRUE	0.1213	0.0067569	22.0209
genus.Victivallis.id.2256	rs342302	G	A	-0.152754	0.0351572	8.16e-06	3265	TRUE	0.159	0.00624034	20.4901
genus.Victivallis.id.2256	rs4895919	C	T	-0.116918	0.0247515	2.75e-06	3254	TRUE	0.4821	0.00682609	22.351
genus.Victivallis.id.2256	rs11899949	A	G	0.130568	0.0276239	2.77e-06	3258	TRUE	0.2773	0.00683298	22.4013
genus.Victivallis.id.2256	rs173120	C	T	0.13381	0.0290127	7.65e-06	3263	TRUE	0.2455	0.00663309	21.775
genus.Victivallis.id.2256	rs2546432	C	T	-0.110803	0.0249655	9.93e-06	3266	TRUE	0.4662	0.00611062	20.0677
genus.Victivallis.id.2256	rs1882775	G	A	-0.13827	0.031273	8.73e-06	3258	TRUE	0.2237	0.00664023	21.7651
order.Actinomycetales.id.420	rs35011108	G	A	0.241546	0.0503803	1.88e-06	3630	TRUE	0.0636	0.00694941	25.3889
order.Actinomycetales.id.420	rs2889192	T	G	0.0884052	0.0194997	3.97e-06	7711	TRUE	0.2068	0.002564	19.8167
order.Actinomycetales.id.420	rs34583783	T	G	0.123688	0.0264254	5.54e-06	7711	TRUE	0.1024	0.00281234	21.7415
order.Actinomycetales.id.420	rs4073240	A	G	0.074973	0.0164672	5.68e-06	7711	TRUE	0.3827	0.00265579	20.528
order.Actinomycetales.id.420	rs58484246	C	T	0.075828	0.0168997	6.67e-06	7711	TRUE	0.326	0.00252678	19.5283
order.Bacillales.id.1674	rs4617108	G	A	0.248861	0.0525929	1.98e-06	3018	TRUE	0.0606	0.00705126	21.4176
order.Bacillales.id.1674	rs62640857	G	A	0.148238	0.0326455	4.49e-06	3235	TRUE	0.1839	0.00659588	21.4661
order.Bacillales.id.1674	rs1287018	A	G	0.141125	0.0319309	9.87e-06	3207	TRUE	0.16	0.00535349	17.2503
order.Bacillales.id.1674	rs10410917	C	T	0.11471	0.0250025	5.57e-06	3239	TRUE	0.5964	0.00633468	20.6361
order.Bacillales.id.1674	rs74420793	G	A	-0.164413	0.0353763	3.07e-06	3077	TRUE	0.162	0.00733942	22.7356
order.Bacillales.id.1674	rs11034576	G	A	0.205765	0.0453311	8.86e-06	3076	TRUE	0.0795	0.00619672	19.1675
order.Bacillales.id.1674	rs10233278	C	T	-0.116319	0.0248527	3.51e-06	3239	TRUE	0.4125	0.00655784	21.3678
order.Bacillales.id.1674	rs11207728	A	G	-0.14455	0.0316912	5.73e-06	3239	TRUE	0.2028	0.0067562	22.0186
order.Bacillales.id.1674	rs11844714	G	A	-0.143245	0.0320272	5.06e-06	3239	TRUE	0.163	0.00559891	18.2257
order.Bacteroidales.id.913	rs55773148	A	G	-0.121514	0.0236759	3.9e-07	11349	TRUE	0.0527	0.00147427	16.7533
order.Bacteroidales.id.913	rs7631304	A	G	-0.0645771	0.0132957	8.37e-07	18334	TRUE	0.17	0.00117683	21.5991
order.Bacteroidales.id.913	rs73975615	A	G	-0.207018	0.0442633	1.22e-06	14306	TRUE	0.0109	0.000924086	13.2304
order.Bacteroidales.id.913	rs111845179	C	T	0.102648	0.0213843	9.24e-07	16393	TRUE	0.0616	0.00121814	19.9909
order.Bacteroidales.id.913	rs2032750	C	T	-0.0508393	0.0106807	1.92e-06	17853	TRUE	0.4513	0.00128006	22.8796
order.Bacteroidales.id.913	rs929878	T	C	-0.0548532	0.012153	4.73e-06	18334	TRUE	0.2445	0.0011116	20.4005
order.Bacteroidales.id.913	rs17343978	C	A	-0.0552057	0.0120278	8.36e-06	18334	TRUE	0.2604	0.00117391	21.5454
order.Bacteroidales.id.913	rs72706335	C	T	-0.22241	0.0493458	7.66e-06	3819	TRUE	0.0656	0.00606421	23.2883
order.Bacteroidales.id.913	rs11146701	G	A	0.0473596	0.010541	7.08e-06	18220	TRUE	0.4254	0.0010965	19.998
order.Bacteroidales.id.913	rs62531359	G	T	0.0655728	0.0149891	9.09e-06	18320	TRUE	0.1451	0.00106674	19.5615
order.Bacteroidales.id.913	rs4146051	G	A	-0.107377	0.0245661	8.76e-06	11372	TRUE	0.0557	0.00121288	13.8072
order.Bacteroidales.id.913	rs79585701	C	A	0.0646823	0.0149628	9.99e-06	18334	TRUE	0.1292	0.000941416	17.2743
order.Bacteroidales.id.913	rs4916508	A	G	-0.0466729	0.0105312	8.47e-06	18324	TRUE	0.4354	0.001071	19.6439
order.Bacteroidales.id.913	rs62575403	T	C	0.140055	0.0311128	7.06e-06	9668	TRUE	0.0437	0.00163946	15.8731
order.Bifidobacteriales.id.432	rs182549	T	C	0.11707	0.0126703	5.94e-20	14915	TRUE	0.4911	0.00685051	102.866
order.Bifidobacteriales.id.432	rs7322849	C	T	0.110676	0.0200996	1.74e-08	14915	TRUE	0.0964	0.00213397	31.8919
order.Bifidobacteriales.id.432	rs1961273	T	C	0.0688125	0.0131699	1.7e-07	14915	TRUE	0.2714	0.00187268	27.9796
order.Bifidobacteriales.id.432	rs4957061	C	T	0.0569873	0.0116907	1.15e-06	14795	TRUE	0.4652	0.00161591	23.9428
order.Bifidobacteriales.id.432	rs13020688	A	G	0.0584045	0.0122081	1.57e-06	14795	TRUE	0.3529	0.00155792	23.0823
order.Bifidobacteriales.id.432	rs12446429	C	T	0.0810099	0.019073	8.53e-06	14008	TRUE	0.1362	0.00154418	21.6612
order.Bifidobacteriales.id.432	rs11655079	C	T	-0.0586146	0.0129952	5.92e-06	14912	TRUE	0.2495	0.00128666	19.2088
order.Bifidobacteriales.id.432	rs540489	G	T	-0.0632518	0.013817	5.37e-06	14688	TRUE	0.2336	0.00143253	21.0684
order.Bifidobacteriales.id.432	rs857444	T	C	0.0553965	0.0120669	3.82e-06	14914	TRUE	0.3608	0.00141546	21.1373
order.Bifidobacteriales.id.432	rs10831953	A	G	0.0537537	0.0123746	9.95e-06	14915	TRUE	0.333	0.00128356	19.1664
order.Bifidobacteriales.id.432	rs7174549	T	C	0.0551726	0.0124655	6.87e-06	14915	TRUE	0.3559	0.00139559	20.8416
order.Bifidobacteriales.id.432	rs73797465	G	T	-0.0942612	0.0208421	4.85e-06	14795	TRUE	0.0865	0.00140417	20.8011
order.Bifidobacteriales.id.432	rs55888705	G	A	0.053673	0.0120586	8.66e-06	14914	TRUE	0.3867	0.00136643	20.4041
order.Bifidobacteriales.id.432	rs6899771	G	A	-0.0914312	0.0202604	7.28e-06	14150	TRUE	0.0954	0.00144286	20.4431
order.Bifidobacteriales.id.432	rs7588568	C	A	-0.060716	0.0130605	3.73e-06	14913	TRUE	0.2813	0.00149057	22.2591
order.Burkholderiales.id.2874	rs62191117	G	A	0.0679995	0.0132471	2.79e-07	16975	TRUE	0.2058	0.00151153	25.694
order.Burkholderiales.id.2874	rs6087811	G	T	-0.101587	0.0198817	2.88e-07	16135	TRUE	0.0815	0.00154504	24.9648
order.Burkholderiales.id.2874	rs4033856	T	C	0.0833446	0.0167489	5.67e-07	15897	TRUE	0.1292	0.00156302	24.8831
order.Burkholderiales.id.2874	rs62395635	C	T	0.109911	0.0236375	2.9e-06	15062	TRUE	0.0706	0.00158533	23.913
order.Burkholderiales.id.2874	rs2321387	A	G	-0.0508514	0.0109588	3.26e-06	17095	TRUE	0.5298	0.00128834	22.05
order.Burkholderiales.id.2874	rs7638039	C	T	0.0580987	0.012673	4.84e-06	17078	TRUE	0.2326	0.00120502	20.6018
order.Burkholderiales.id.2874	rs2613606	T	C	-0.0499561	0.0109264	4.13e-06	17092	TRUE	0.3936	0.0011913	20.3836
order.Burkholderiales.id.2874	rs1928341	G	A	0.0507782	0.0110587	4.52e-06	17096	TRUE	0.4215	0.00125744	21.5217
order.Burkholderiales.id.2874	rs9964679	G	A	0.052509	0.011504	6.06e-06	17097	TRUE	0.3101	0.00117974	20.1915
order.Burkholderiales.id.2874	rs1511453	G	A	0.0910999	0.0199479	8e-06	17032	TRUE	0.0636	0.000988518	16.8511
order.Burkholderiales.id.2874	rs75242906	T	C	-0.120974	0.0281273	9.75e-06	10766	TRUE	0.0537	0.00148737	16.0339
order.Clostridiales.id.1863	rs6815608	C	T	0.104089	0.0210883	3.72e-07	16731	TRUE	0.0845	0.00167631	28.0901
order.Clostridiales.id.1863	rs112334273	A	G	0.0639383	0.0127404	4.07e-07	18217	TRUE	0.2455	0.00151448	27.6281
order.Clostridiales.id.1863	rs6814436	C	T	0.0741858	0.0150814	9.06e-07	18336	TRUE	0.1322	0.00126276	23.1808
order.Clostridiales.id.1863	rs72915163	C	T	-0.0580246	0.0120558	1.39e-06	18317	TRUE	0.2654	0.00131282	24.076
order.Clostridiales.id.1863	rs2273429	G	A	-0.0726191	0.0153105	4.17e-06	18337	TRUE	0.1074	0.0010111	18.5572
order.Clostridiales.id.1863	rs10774377	G	A	0.0523003	0.0113859	3.81e-06	18330	TRUE	0.334	0.00121691	22.3307
order.Clostridiales.id.1863	rs13179700	C	T	0.0510953	0.0109569	3.52e-06	18338	TRUE	0.3549	0.00119543	21.9457
order.Clostridiales.id.1863	rs1842454	A	G	-0.0543676	0.012734	9.92e-06	18340	TRUE	0.2068	0.000969713	17.7999
order.Clostridiales.id.1863	rs76767978	A	G	0.0699806	0.0156318	8.18e-06	18329	TRUE	0.1183	0.00102162	18.7424
order.Clostridiales.id.1863	rs13105690	C	T	-0.0527441	0.011818	9.37e-06	18340	TRUE	0.2674	0.00108995	20.0093
order.Clostridiales.id.1863	rs72738886	C	T	0.0865333	0.0190392	8.42e-06	16934	TRUE	0.0775	0.00107069	18.1484
order.Clostridiales.id.1863	rs290772	A	G	0.084254	0.0196297	1e-05	17129	TRUE	0.0616	0.000820691	14.0675
order.Clostridiales.id.1863	rs6442336	T	C	-0.0547729	0.0124169	9.63e-06	18333	TRUE	0.2435	0.00110527	20.2832
order.Coriobacteriales.id.810	rs719099	G	A	0.0778402	0.0155815	5.43e-07	17687	TRUE	0.1362	0.0014257	25.2495
order.Coriobacteriales.id.810	rs240104	C	T	-0.0603429	0.0126849	1.52e-06	17577	TRUE	0.2445	0.00134523	23.6742
order.Coriobacteriales.id.810	rs11250875	C	T	0.06075	0.0130939	4.83e-06	17690	TRUE	0.2087	0.00121895	21.5871
order.Coriobacteriales.id.810	rs34739816	T	G	0.0965017	0.0207666	3.88e-06	16593	TRUE	0.0815	0.00139424	23.1641
order.Coriobacteriales.id.810	rs45480394	G	T	-0.0504262	0.0113307	9.71e-06	17413	TRUE	0.3618	0.00117427	20.4692
order.Coriobacteriales.id.810	rs1816223	G	A	-0.0586265	0.0129006	4.84e-06	17688	TRUE	0.2107	0.00114321	20.2419
order.Coriobacteriales.id.810	rs7898585	C	T	0.0731501	0.0164186	5.25e-06	17691	TRUE	0.1262	0.00118013	20.9
order.Coriobacteriales.id.810	rs67561917	G	A	-0.0714367	0.0154113	5.39e-06	17333	TRUE	0.1421	0.00124424	21.5908
order.Coriobacteriales.id.810	rs3025411	G	A	0.0926543	0.0209468	8.27e-06	15671	TRUE	0.1044	0.00160537	25.195
order.Coriobacteriales.id.810	rs11656361	C	A	0.0773006	0.017553	8.02e-06	16665	TRUE	0.1292	0.00134455	22.4344
order.Coriobacteriales.id.810	rs1397793	A	G	-0.0498855	0.0112446	9.77e-06	17527	TRUE	0.3857	0.00117926	20.6909
order.Coriobacteriales.id.810	rs11073596	G	T	0.0510212	0.0114339	8.14e-06	17527	TRUE	0.34	0.0011683	20.4984
order.Coriobacteriales.id.810	rs2442778	A	G	-0.116408	0.0258545	9.03e-06	13472	TRUE	0.0457	0.00118195	15.9397
order.Coriobacteriales.id.810	rs7540303	T	C	0.0483227	0.0109062	9.62e-06	17691	TRUE	0.4215	0.00113876	20.1666
order.Coriobacteriales.id.810	rs13307134	T	C	0.0565686	0.0126265	7.8e-06	17527	TRUE	0.2356	0.00115259	20.2225
order.Coriobacteriales.id.810	rs4880783	T	G	0.056503	0.0125055	5.9e-06	17691	TRUE	0.2117	0.00106558	18.8691
order.Coriobacteriales.id.810	rs12974142	A	G	0.0789796	0.0177205	8.51e-06	17413	TRUE	0.1083	0.00120478	21.0017
order.Coriobacteriales.id.810	rs8010111	A	G	-0.103377	0.0229286	6.9e-06	15996	TRUE	0.0646	0.00129154	20.6836
order.Desulfovibrionales.id.3156	rs6058181	T	C	0.0836765	0.0166098	2.53e-07	15076	TRUE	0.1233	0.00151374	22.8527
order.Desulfovibrionales.id.3156	rs4506934	T	C	-0.0953383	0.0201367	2.43e-06	15037	TRUE	0.1123	0.00181222	27.2962
order.Desulfovibrionales.id.3156	rs11599763	C	T	-0.0554862	0.0117486	2.61e-06	15144	TRUE	0.3897	0.00146445	22.2072
order.Desulfovibrionales.id.3156	rs2838334	A	G	0.0569024	0.0124223	4.17e-06	15144	TRUE	0.3231	0.00141629	21.4759
order.Desulfovibrionales.id.3156	rs9928243	A	C	-0.0544713	0.0117811	3.97e-06	15143	TRUE	0.4254	0.00145053	21.9945
order.Desulfovibrionales.id.3156	rs112381107	T	C	0.21009	0.0456974	3.22e-06	4455	TRUE	0.0477	0.0040099	17.928
order.Desulfovibrionales.id.3156	rs17791387	G	A	-0.0727501	0.0154369	2.25e-06	15047	TRUE	0.1412	0.00128358	19.3363
order.Desulfovibrionales.id.3156	rs186073	C	T	0.0529219	0.0118542	8.74e-06	14841	TRUE	0.4274	0.00137084	20.3698
order.Desulfovibrionales.id.3156	rs2692012	G	A	0.112244	0.0253553	2.27e-06	13082	TRUE	0.0636	0.00150064	19.6578
order.Desulfovibrionales.id.3156	rs62020470	G	A	-0.0573633	0.0129462	7.51e-06	15144	TRUE	0.2594	0.0012643	19.1683
order.Desulfovibrionales.id.3156	rs3935584	T	C	-0.0524466	0.0115749	7.2e-06	15142	TRUE	0.496	0.00137524	20.8497
order.Desulfovibrionales.id.3156	rs72647048	C	T	-0.0772459	0.0170876	9e-06	15144	TRUE	0.1163	0.00122649	18.5944
order.Enterobacteriales.id.3468	rs78143293	G	A	-0.0848521	0.0170415	1.2e-06	13572	TRUE	0.1441	0.001776	24.1432
order.Enterobacteriales.id.3468	rs62210023	G	A	0.0606754	0.0130125	3.13e-06	13515	TRUE	0.3519	0.00167925	22.7299
order.Enterobacteriales.id.3468	rs504442	G	T	0.084159	0.0189479	5.17e-06	13578	TRUE	0.1392	0.00169736	23.0825
order.Enterobacteriales.id.3468	rs11026530	C	T	0.0822408	0.0186379	9.43e-06	13485	TRUE	0.1342	0.00157172	21.2248
order.Enterobacteriales.id.3468	rs2374342	A	C	0.0582927	0.0126195	4.52e-06	13577	TRUE	0.3569	0.00155985	21.208
order.Enterobacteriales.id.3468	rs79757635	A	C	0.0758597	0.0171286	9.32e-06	13419	TRUE	0.161	0.00155467	20.8916
order.Enterobacteriales.id.3468	rs35673018	A	G	0.0899642	0.0202934	7.63e-06	13326	TRUE	0.0944	0.00138381	18.4635
order.Erysipelotrichales.id.2148	rs62504403	T	C	0.0681159	0.0127883	1.12e-07	16981	TRUE	0.2356	0.00167118	28.4224
order.Erysipelotrichales.id.2148	rs7234058	C	T	-0.0945759	0.0194091	9.12e-07	16874	TRUE	0.0974	0.0015727	26.5763
[truncated: 239 more rows]

## Sheet: S4
exposure	outcome	SNP	effect_allele	other_allele	beta_exposure	se_exposure	pvalue_exposure	beta_outcome	se_outcome	pvalue_outcome
genus..Ruminococcustorquesgroup.id.14377	bladder cancer	rs35866622	T	C	-0.0612024	0.0109421	2.21337e-08	-0.0888106	0.0314278	0.00471542
genus.Allisonella.id.2174	bladder cancer	rs602075	A	G	0.168974	0.0296976	3.56575e-08	-0.100507	0.0342841	0.00337217
genus..Ruminococcustorquesgroup.id.14377	prostate cancer	rs35866622	T	C	-0.0612024	0.0109421	2.21337e-08	-0.0411274	0.0157997	0.00923975
genus..Ruminococcustorquesgroup.id.14377	renal cell cancer	rs35866622	T	C	-0.0612024	0.0109421	2.21337e-08	-0.0865759	0.0351288	0.0137196
genus..Eubacteriumcoprostanoligenesgroup.id.11375	renal pelvis cancer	rs17159861	C	T	0.0962228	0.0168388	1.03787e-08	0.480121	0.212146	0.023626
family.Peptostreptococcaceae.id.2042	testicular cancer	rs61841503	G	A	0.0919658	0.0161331	9.8012e-09	0.245807	0.115943	0.0340009
genus.Romboutsia.id.11347	testicular cancer	rs61841503	G	A	0.092888	0.0171454	3.99597e-08	0.245807	0.115943	0.0340009

## Sheet: S5
exposure	outcome	SNP	effect_allele	other_allele	beta_exposure	se_exposure	pval_exposure	beta_outcome	se_outcome	pval_outcome
family.Rikenellaceae.id.967	bladder cancer	rs10217435	C	T	-0.0883756	0.0197506	6.51e-06	-0.0432362	0.043423	0.319396
family.Rikenellaceae.id.967	bladder cancer	rs10832801	A	C	-0.0534763	0.0122666	7.5e-06	0.038519	0.0332634	0.246865
family.Rikenellaceae.id.967	bladder cancer	rs1939881	G	A	-0.105589	0.0206213	5.64e-07	-0.0394639	0.0653074	0.545657
family.Rikenellaceae.id.967	bladder cancer	rs2447496	G	A	-0.0549203	0.0121904	6.09e-06	0.0163217	0.0339351	0.630541
family.Rikenellaceae.id.967	bladder cancer	rs2833282	G	A	0.0711137	0.0156966	4.31e-06	-0.0686691	0.0422457	0.104063
family.Rikenellaceae.id.967	bladder cancer	rs36021379	A	G	-0.0656005	0.0144903	7.2e-06	0.0502627	0.0407928	0.217894
family.Rikenellaceae.id.967	bladder cancer	rs4264350	T	C	-0.0526393	0.0108555	1.35e-06	0.0131587	0.0300277	0.661228
family.Rikenellaceae.id.967	bladder cancer	rs59663348	G	A	0.0570915	0.0125048	6.12e-06	-0.0227687	0.0345933	0.51042
family.Rikenellaceae.id.967	bladder cancer	rs62532512	C	A	-0.0504257	0.0107399	2.76e-06	0.0391013	0.0302757	0.196528
family.Rikenellaceae.id.967	bladder cancer	rs6744030	C	T	0.0696747	0.0157103	9.32e-06	0.000956758	0.0372455	0.979506
family.Rikenellaceae.id.967	bladder cancer	rs6837275	A	G	0.0570355	0.011887	1.45e-06	-0.0417853	0.0325958	0.19987
family.Rikenellaceae.id.967	bladder cancer	rs74474130	T	G	0.137747	0.0295688	3.61e-06	-0.0799147	0.0811073	0.324479
family.Rikenellaceae.id.967	bladder cancer	rs77885767	C	T	-0.156209	0.0336482	2.85e-06	-0.0888409	0.0709119	0.210266
family.Rikenellaceae.id.967	bladder cancer	rs7832304	T	G	-0.0724262	0.016063	8.71e-06	0.0500007	0.0444323	0.260451
family.Rikenellaceae.id.967	bladder cancer	rs8130320	A	G	-0.048924	0.0106843	4.73e-06	0.038044	0.0300793	0.205946
family.Rikenellaceae.id.967	bladder cancer	rs9389714	C	T	-0.0636841	0.0143416	8.79e-06	0.0810431	0.0519133	0.118494
family.Rikenellaceae.id.967	bladder cancer	rs9578457	G	A	-0.141478	0.0315848	3.99e-06	0.100497	0.0706185	0.154709
family.Rikenellaceae.id.967	bladder cancer	rs9603208	G	T	0.0821173	0.0159596	1.92e-07	-0.0576163	0.0502668	0.251709
genus..Eubacteriumruminantiumgroup.id.11340	bladder cancer	rs10131724	A	C	-0.199832	0.0414577	2.39e-06	-0.0155913	0.0509811	0.759738
genus..Eubacteriumruminantiumgroup.id.11340	bladder cancer	rs10923018	G	A	0.0726438	0.0160924	6.8e-06	-0.0274603	0.030308	0.364914
genus..Eubacteriumruminantiumgroup.id.11340	bladder cancer	rs11637981	G	T	-0.073258	0.0160888	5.44e-06	-0.0534205	0.0300307	0.0752627
genus..Eubacteriumruminantiumgroup.id.11340	bladder cancer	rs13025464	T	C	-0.0737077	0.0163786	6.97e-06	-0.0265972	0.0304965	0.383133
genus..Eubacteriumruminantiumgroup.id.11340	bladder cancer	rs139749	C	T	-0.0845439	0.0171791	8.59e-07	-0.0465716	0.0318182	0.143281
genus..Eubacteriumruminantiumgroup.id.11340	bladder cancer	rs16891896	G	A	-0.174787	0.0390573	2.38e-06	-0.0131986	0.0534001	0.804781
genus..Eubacteriumruminantiumgroup.id.11340	bladder cancer	rs17519472	C	T	0.107804	0.0233984	4.7e-06	0.0212262	0.0437577	0.627616
genus..Eubacteriumruminantiumgroup.id.11340	bladder cancer	rs209813	G	A	-0.103488	0.0236391	9.23e-06	-0.0366488	0.0424389	0.387826
genus..Eubacteriumruminantiumgroup.id.11340	bladder cancer	rs2116427	A	G	0.0911461	0.0182353	4.67e-07	0.0969304	0.0335967	0.00391264
genus..Eubacteriumruminantiumgroup.id.11340	bladder cancer	rs2229917	A	G	0.153538	0.0323922	2.16e-06	-0.00624497	0.0741893	0.932916
genus..Eubacteriumruminantiumgroup.id.11340	bladder cancer	rs2418654	C	T	-0.0748879	0.0165852	6.17e-06	0.00978973	0.030569	0.74878
genus..Eubacteriumruminantiumgroup.id.11340	bladder cancer	rs2817174	C	T	-0.0734306	0.0163687	7.87e-06	-0.0170265	0.0304763	0.57638
genus..Eubacteriumruminantiumgroup.id.11340	bladder cancer	rs57340348	T	C	-0.0979429	0.0212166	4.93e-06	0.00107225	0.0375915	0.977244
genus..Eubacteriumruminantiumgroup.id.11340	bladder cancer	rs606117	A	G	0.0833243	0.018056	4.82e-06	0.0406634	0.0334891	0.224661
genus..Eubacteriumruminantiumgroup.id.11340	bladder cancer	rs6676699	G	T	-0.0888124	0.0196447	6.38e-06	-0.0401529	0.0329231	0.222618
genus..Eubacteriumruminantiumgroup.id.11340	bladder cancer	rs7000472	A	G	-0.0762282	0.016523	4.07e-06	0.033223	0.0302658	0.272332
genus..Eubacteriumruminantiumgroup.id.11340	bladder cancer	rs72836424	C	T	-0.139825	0.030069	2.62e-06	-0.0762847	0.0477232	0.109936
genus..Eubacteriumruminantiumgroup.id.11340	bladder cancer	rs73139629	A	C	-0.115098	0.0247909	5.36e-06	-0.0879354	0.050946	0.0843393
genus.LachnospiraceaeUCG001.id.11321	bladder cancer	rs12131224	C	T	0.117095	0.02591	7.39863e-06	-0.01471	0.751277	0.04643
genus.LachnospiraceaeUCG001.id.11321	bladder cancer	rs2050911	G	A	0.0751466	0.0153934	1.10648e-06	-0.05668	0.0515229	0.0291
genus.LachnospiraceaeUCG001.id.11321	bladder cancer	rs437876	T	C	0.0784637	0.0144768	7.1655e-08	0.002334	0.933039	0.02778
genus.LachnospiraceaeUCG001.id.11321	bladder cancer	rs4981345	T	C	-0.0681973	0.0149831	6.08596e-06	0.03044	0.278099	0.02806
genus.LachnospiraceaeUCG001.id.11321	bladder cancer	rs573933	T	C	-0.107898	0.0232346	3.10508e-06	0.09134	0.0473151	0.04606
genus.LachnospiraceaeUCG001.id.11321	bladder cancer	rs62496417	T	G	-0.0748504	0.0165681	5.87504e-06	0.0162	0.604505	0.03129
genus.LachnospiraceaeUCG001.id.11321	bladder cancer	rs7341608	T	C	-0.0784757	0.0177648	9.48124e-06	0.02184	0.524324	0.0343
genus.LachnospiraceaeUCG001.id.11321	bladder cancer	rs74034332	G	A	0.168045	0.0382637	3.33351e-06	-0.07849	0.202862	0.06163
genus.LachnospiraceaeUCG001.id.11321	bladder cancer	rs78848836	A	G	-0.118868	0.0259753	3.38171e-06	-0.0004476	0.992199	0.04579
genus.LachnospiraceaeUCG001.id.11321	bladder cancer	rs8104225	A	G	0.0892098	0.0197665	8.04216e-06	-0.01476	0.698232	0.03805
genus.LachnospiraceaeUCG001.id.11321	bladder cancer	rs9403580	C	T	0.107801	0.0229777	3.46785e-06	-0.01597	0.716968	0.04404
genus.Oscillibacter.id.2063	bladder cancer	rs11627628	T	C	0.143961	0.0290223	1.0092e-06	-0.008829	0.863694	0.05143
genus.Oscillibacter.id.2063	bladder cancer	rs11990279	T	C	-0.0824934	0.0180457	4.94298e-06	0.008295	0.789951	0.03114
genus.Oscillibacter.id.2063	bladder cancer	rs12649930	T	G	0.121589	0.0259612	4.09379e-06	-0.03079	0.522276	0.04812
genus.Oscillibacter.id.2063	bladder cancer	rs133832	A	C	-0.0795527	0.0162411	1.14719e-06	0.0768	0.00696627	0.02846
genus.Oscillibacter.id.2063	bladder cancer	rs16866406	A	G	0.0988765	0.0208795	3.07821e-06	-0.05157	0.182096	0.03864
genus.Oscillibacter.id.2063	bladder cancer	rs16934185	A	G	-0.129568	0.028157	4.38031e-06	0.0877	0.0576766	0.04621
genus.Oscillibacter.id.2063	bladder cancer	rs234108	A	G	0.0749553	0.0152632	9.16336e-07	-0.02381	0.371108	0.02663
genus.Oscillibacter.id.2063	bladder cancer	rs36095275	C	T	-0.0752368	0.0156861	1.39627e-06	-0.01394	0.614611	0.02768
genus.Oscillibacter.id.2063	bladder cancer	rs61883564	A	G	-0.101351	0.0221016	3.38712e-06	0.09339	0.0168655	0.03909
genus.Oscillibacter.id.2063	bladder cancer	rs75453768	G	T	0.12212	0.0268629	5.34738e-06	-0.07475	0.112954	0.04716
genus.RuminococcaceaeUCG013.id.11370	bladder cancer	rs11581881	C	T	0.0661211	0.0144736	4.73e-06	0.0065626	0.0360915	0.855715
genus.RuminococcaceaeUCG013.id.11370	bladder cancer	rs12189346	G	A	0.0684961	0.014558	1.68e-06	0.0641093	0.038267	0.0938728
genus.RuminococcaceaeUCG013.id.11370	bladder cancer	rs12336782	T	C	-0.0856047	0.0189311	8.6e-06	-0.0993074	0.0558217	0.0752385
genus.RuminococcaceaeUCG013.id.11370	bladder cancer	rs12485353	G	A	-0.0607903	0.0130847	4.19e-06	-0.0208433	0.034466	0.545347
genus.RuminococcaceaeUCG013.id.11370	bladder cancer	rs12781711	C	T	-0.0656129	0.0117477	2.55e-08	-0.0185813	0.0343681	0.588745
genus.RuminococcaceaeUCG013.id.11370	bladder cancer	rs16918863	A	C	0.111491	0.0240157	4.16e-06	0.0314493	0.0613994	0.608505
genus.RuminococcaceaeUCG013.id.11370	bladder cancer	rs2730183	G	A	-0.0488692	0.0109907	8.44e-06	0.0192203	0.0306115	0.530083
genus.RuminococcaceaeUCG013.id.11370	bladder cancer	rs4385846	G	T	0.0598405	0.0131807	6.46e-06	0.00753887	0.0380293	0.842859
genus.RuminococcaceaeUCG013.id.11370	bladder cancer	rs75088940	T	C	-0.0942968	0.0200712	2.55e-06	-0.0864789	0.0581342	0.136863
genus.RuminococcaceaeUCG013.id.11370	bladder cancer	rs76973485	G	T	0.194976	0.0418213	3.35e-06	0.171181	0.0748138	0.022132
genus.RuminococcaceaeUCG013.id.11370	bladder cancer	rs9313055	T	C	0.105087	0.023446	9.55e-06	0.0660364	0.0553377	0.232738
genus.Senegalimassilia.id.11160	bladder cancer	rs10036909	C	T	0.185519	0.0400881	8.05438e-06	0.06393	0.223666	0.05253
genus.Senegalimassilia.id.11160	bladder cancer	rs11787826	C	A	0.081327	0.0171154	2.63466e-06	0.06882	0.00966051	0.0266
genus.Senegalimassilia.id.11160	bladder cancer	rs1990708	A	C	-0.109619	0.0247785	8.90578e-06	-0.0463	0.230038	0.03857
genus.Senegalimassilia.id.11160	bladder cancer	rs2017373	C	T	0.0782258	0.0176841	9.50288e-06	0.02288	0.405042	0.02748
genus.Barnesiella.id.944	prostate cancer	rs11155559	T	C	0.0956023	0.0212961	8.91914e-06	-0.2198	0.178772	0.1635
genus.Barnesiella.id.944	prostate cancer	rs113258194	A	G	0.098992	0.0214121	7.31119e-06	-0.1003	0.586678	0.1844
genus.Barnesiella.id.944	prostate cancer	rs12909713	C	T	-0.0550716	0.0120039	4.94527e-06	0.1538	0.120226	0.09897
genus.Barnesiella.id.944	prostate cancer	rs199035	G	A	0.0559495	0.0119716	3.00294e-06	-0.1305	0.183231	0.09802
genus.Barnesiella.id.944	prostate cancer	rs2276875	A	G	-0.0697176	0.0139537	4.65027e-07	0.1014	0.368723	0.1128
genus.Barnesiella.id.944	prostate cancer	rs2428166	G	A	-0.165859	0.0337309	8.50874e-07	0.1741	0.408696	0.2107
genus.Barnesiella.id.944	prostate cancer	rs35177866	A	G	0.0917125	0.0190133	2.94763e-06	-0.1809	0.241157	0.1543
genus.Barnesiella.id.944	prostate cancer	rs60316894	C	T	-0.121478	0.025184	1.19064e-06	-0.01062	0.961037	0.2173
genus.Barnesiella.id.944	prostate cancer	rs72684847	T	C	-0.114369	0.0253873	6.76169e-06	0.1374	0.484507	0.1966
genus.Barnesiella.id.944	prostate cancer	rs76181748	C	T	-0.0778559	0.017164	6.7766e-06	0.2161	0.122518	0.14
genus.Barnesiella.id.944	prostate cancer	rs77455852	T	G	-0.0891491	0.0195601	3.16354e-06	0.07211	0.632121	0.1506
genus.Barnesiella.id.944	prostate cancer	rs79795328	A	G	-0.0818645	0.0176441	4.23302e-06	-0.02334	0.872931	0.1459
genus.Butyricicoccus.id.2055	prostate cancer	rs12585793	T	C	-0.262206	0.0564729	5.79191e-06	0.6397	0.0109396	0.2514
genus.Butyricicoccus.id.2055	prostate cancer	rs56221232	T	C	0.0828027	0.0167401	7.6194e-07	-0.1428	0.349945	0.1528
genus.Butyricicoccus.id.2055	prostate cancer	rs62478070	T	G	0.224039	0.0494959	5.9377e-06	-0.21	0.351965	0.2256
genus.Oscillibacter.id.2063	prostate cancer	rs11627628	T	C	0.143961	0.0290223	1.01e-06	0.0238019	0.028775	0.408139
genus.Oscillibacter.id.2063	prostate cancer	rs11990279	T	C	-0.0824934	0.0180457	4.94e-06	-0.0186798	0.0186024	0.315301
genus.Oscillibacter.id.2063	prostate cancer	rs12649930	T	G	0.121589	0.0259612	4.09e-06	-0.0219921	0.0249499	0.378075
genus.Oscillibacter.id.2063	prostate cancer	rs133832	A	C	-0.0795527	0.0162411	1.15e-06	0.0284034	0.0167048	0.0890718
genus.Oscillibacter.id.2063	prostate cancer	rs16866406	A	G	0.0988765	0.0208795	3.08e-06	-0.00603552	0.0208832	0.77257
genus.Oscillibacter.id.2063	prostate cancer	rs16934185	A	G	-0.129568	0.028157	4.38e-06	0.0460337	0.0250578	0.0661957
genus.Oscillibacter.id.2063	prostate cancer	rs234108	A	G	0.0749553	0.0152632	9.16e-07	-0.00144716	0.0153006	0.924647
genus.Oscillibacter.id.2063	prostate cancer	rs36095275	C	T	-0.0752368	0.0156861	1.4e-06	0.00816982	0.0153665	0.594959
genus.Oscillibacter.id.2063	prostate cancer	rs4506202	A	G	-0.0711323	0.0152261	3.21e-06	0.0293669	0.0150749	0.0514067
genus.Oscillibacter.id.2063	prostate cancer	rs61883564	A	G	-0.101351	0.0221016	3.39e-06	0.00837375	0.0219656	0.703038
genus.Oscillibacter.id.2063	prostate cancer	rs75453768	G	T	0.12212	0.0268629	5.35e-06	-0.0392617	0.0255451	0.124304
genus.Oscillibacter.id.2063	prostate cancer	rs761240	T	G	-0.17664	0.0388812	2.04e-06	0.0423084	0.0354469	0.232646
genus.Oscillibacter.id.2063	prostate cancer	rs9393920	A	G	-0.0744662	0.0151081	9.92e-07	0.0153338	0.0154405	0.320665
genus.RuminococcaceaeUCG005.id.11363	prostate cancer	rs10873449	T	C	0.0654843	0.0143973	4.11e-06	-0.0213513	0.0381341	0.575547
genus.RuminococcaceaeUCG005.id.11363	prostate cancer	rs10937802	G	A	0.0755811	0.0168226	8.17e-06	0.0571112	0.0459433	0.213838
genus.RuminococcaceaeUCG005.id.11363	prostate cancer	rs10950694	T	C	0.0577628	0.011412	4.3e-07	-0.000474426	0.0311226	0.987838
genus.RuminococcaceaeUCG005.id.11363	prostate cancer	rs114279581	A	G	-0.146604	0.0316034	3.22e-06	0.0507168	0.0563939	0.368477
genus.RuminococcaceaeUCG005.id.11363	prostate cancer	rs12288512	A	G	0.066635	0.0144356	3.1e-06	0.0460959	0.0348789	0.186302
genus.RuminococcaceaeUCG005.id.11363	prostate cancer	rs12458218	T	C	0.0677322	0.0144525	2.41e-06	-0.0130241	0.0386893	0.736392
genus.RuminococcaceaeUCG005.id.11363	prostate cancer	rs2893871	G	A	-0.073644	0.015548	3.54e-06	-0.0490633	0.0476823	0.303497
genus.RuminococcaceaeUCG005.id.11363	prostate cancer	rs34781347	G	A	0.188685	0.0386484	6.05e-07	0.211395	0.0557846	0.000150956
genus.RuminococcaceaeUCG005.id.11363	prostate cancer	rs55793120	T	C	0.121548	0.0279546	7.37e-06	0.0563386	0.0635719	0.3755
genus.RuminococcaceaeUCG005.id.11363	prostate cancer	rs72776570	C	A	0.087067	0.0197179	5.36e-06	0.050957	0.0509766	0.317497
genus.RuminococcaceaeUCG005.id.11363	prostate cancer	rs7449320	C	A	0.0599163	0.0130836	4.81e-06	0.00320083	0.0351487	0.927441
genus.RuminococcaceaeUCG005.id.11363	prostate cancer	rs7555878	A	G	0.0586677	0.0125277	2.81e-06	-0.013293	0.0345066	0.700068
genus.RuminococcaceaeUCG005.id.11363	prostate cancer	rs7586445	G	A	0.0782349	0.0176458	8.81e-06	0.0414837	0.0440917	0.346782
genus.RuminococcaceaeUCG005.id.11363	prostate cancer	rs898577	T	C	-0.123012	0.0286671	7.46e-06	-0.112482	0.0648189	0.0826818
class.Alphaproteobacteria.id.2379	renal cell cancer	rs140912403	C	T	-0.160677	0.0317708	6.2e-07	-0.0928482	0.07158	0.194588
class.Alphaproteobacteria.id.2379	renal cell cancer	rs34569731	A	G	0.0705145	0.0157564	7.38e-06	0.0303889	0.0348738	0.383539
class.Alphaproteobacteria.id.2379	renal cell cancer	rs62285697	C	T	0.0805256	0.0180912	9.76e-06	0.0717176	0.0389727	0.0657385
class.Alphaproteobacteria.id.2379	renal cell cancer	rs76784716	A	G	0.133271	0.0267738	5.09e-07	-0.0185072	0.0532723	0.728286
class.Alphaproteobacteria.id.2379	renal cell cancer	rs7960664	G	A	0.0969489	0.0215149	8.84e-06	0.0922571	0.0596871	0.122182
class.Alphaproteobacteria.id.2379	renal cell cancer	rs9813022	A	G	-0.0751277	0.0153867	1.05e-06	-0.0352894	0.0346005	0.307772
class.Bacilli.id.1673	renal cell cancer	rs11110282	A	G	-0.101189	0.0217379	4.85e-06	-0.111406	0.0765554	0.145607
class.Bacilli.id.1673	renal cell cancer	rs11730038	G	A	-0.0630747	0.0128717	1.96e-06	0.0317925	0.0369725	0.389848
class.Bacilli.id.1673	renal cell cancer	rs12797734	T	C	0.0572158	0.0126793	7.21e-06	0.0075551	0.0389428	0.846172
class.Bacilli.id.1673	renal cell cancer	rs13068444	A	G	0.0601035	0.0136407	9.53e-06	-0.0469795	0.0436441	0.281739
class.Bacilli.id.1673	renal cell cancer	rs1595463	C	A	0.0476864	0.0108547	7.97e-06	-0.00306507	0.0337526	0.927644
class.Bacilli.id.1673	renal cell cancer	rs28564647	T	G	-0.0613034	0.0137579	7.81e-06	-0.0226213	0.04525	0.617133
class.Bacilli.id.1673	renal cell cancer	rs2952251	A	G	-0.0598868	0.0123903	1.08e-06	-0.0460609	0.0398633	0.247897
class.Bacilli.id.1673	renal cell cancer	rs34989881	A	G	0.111056	0.0246039	6.55e-06	0.177992	0.0788131	0.0239205
class.Bacilli.id.1673	renal cell cancer	rs35344081	G	A	0.0619529	0.0127066	1.01e-06	0.0394453	0.0377689	0.296307
class.Bacilli.id.1673	renal cell cancer	rs4028634	T	C	0.0520614	0.0109842	2.21e-06	0.0337562	0.0346845	0.330435
class.Bacilli.id.1673	renal cell cancer	rs4459992	T	C	0.0535854	0.0116362	4.3e-06	0.0256658	0.035718	0.472407
class.Bacilli.id.1673	renal cell cancer	rs57872228	C	T	-0.0714773	0.0146647	9.22e-07	0.101373	0.0515797	0.0493719
class.Bacilli.id.1673	renal cell cancer	rs694949	A	G	-0.081146	0.0180042	7.6e-06	-0.0869914	0.0566757	0.124809
class.Bacilli.id.1673	renal cell cancer	rs74663707	C	T	0.0979154	0.0224074	8.46e-06	0.0626824	0.0682782	0.358596
class.Bacilli.id.1673	renal cell cancer	rs7666190	C	A	-0.104044	0.0247934	8.47e-06	-0.0536016	0.0525724	0.307929
class.Bacilli.id.1673	renal cell cancer	rs77558518	A	G	-0.107255	0.0222879	1.34e-06	-0.0104425	0.0573503	0.855518
class.Bacilli.id.1673	renal cell cancer	rs78938557	T	C	0.108007	0.0232858	1.07e-06	0.0313371	0.0997892	0.753496
class.Bacilli.id.1673	renal cell cancer	rs9581006	C	T	0.225309	0.0467697	1.79e-06	0.103045	0.08795	0.241343
family.FamilyXI.id.1936	renal cell cancer	rs10759623	C	T	-0.162115	0.032151	5.78e-07	0.0592103	0.0401901	0.140682
family.FamilyXI.id.1936	renal cell cancer	rs11547158	A	G	-0.177599	0.0372795	2.7e-06	0.100686	0.0491161	0.0403683
family.FamilyXI.id.1936	renal cell cancer	rs17379710	T	C	-0.116383	0.0252125	3.97e-06	0.0249599	0.0338966	0.461515
family.FamilyXI.id.1936	renal cell cancer	rs2155352	A	G	-0.150538	0.0302319	6.63e-07	0.0319259	0.0395981	0.420099
family.FamilyXI.id.1936	renal cell cancer	rs2156611	T	C	-0.112486	0.0251099	9.43e-06	0.00545967	0.0334082	0.870185
family.FamilyXI.id.1936	renal cell cancer	rs3733511	A	G	0.128253	0.0274718	3.39e-06	-0.0251462	0.0366247	0.492341
family.FamilyXI.id.1936	renal cell cancer	rs488164	T	G	0.117998	0.025516	4.8e-06	-0.0370158	0.0348807	0.288594
family.FamilyXI.id.1936	renal cell cancer	rs697771	A	G	-0.117677	0.0251491	3.19e-06	0.0250849	0.0336953	0.456597
genus.Coprococcus2.id.11302	renal cell cancer	rs10070053	A	G	0.0594312	0.0135375	7.65e-06	-0.0354444	0.0340213	0.29749
genus.Coprococcus2.id.11302	renal cell cancer	rs12634070	T	C	0.0736486	0.0164921	9.95e-06	-0.0600211	0.0383943	0.117987
genus.Coprococcus2.id.11302	renal cell cancer	rs2482516	C	T	0.0754415	0.0164619	4.72e-06	-0.0804755	0.0400528	0.0445123
genus.Coprococcus2.id.11302	renal cell cancer	rs35890118	A	G	-0.066536	0.0147661	8.26e-06	0.047647	0.0386202	0.217303
genus.Coprococcus2.id.11302	renal cell cancer	rs61823518	A	C	-0.0955381	0.0215724	6.68e-06	0.027313	0.0545263	0.616432
genus.Coprococcus2.id.11302	renal cell cancer	rs6677933	C	T	-0.0804405	0.0164216	1.19e-06	-0.0320563	0.0475418	0.500136
genus.Coprococcus2.id.11302	renal cell cancer	rs6894272	T	C	-0.113458	0.0253003	9.53e-06	0.0576373	0.0516495	0.264452
genus.Coprococcus2.id.11302	renal cell cancer	rs72680320	T	C	-0.0649382	0.013919	2.27e-06	0.00468944	0.035387	0.894574
genus.Coprococcus2.id.11302	renal cell cancer	rs9426473	A	G	0.0727361	0.0161662	6.31e-06	-0.02715	0.038086	0.475931
genus..Eubacteriumbrachygroup.id.11296	renal cell cancer	rs112617308	T	C	-0.170873	0.0362844	2.38033e-06	-0.1245	0.21682	0.1008
genus..Eubacteriumbrachygroup.id.11296	renal cell cancer	rs13139592	T	C	-0.145997	0.0327192	7.96753e-06	-0.1223	0.145278	0.08397
genus..Eubacteriumbrachygroup.id.11296	renal cell cancer	rs62348779	T	C	-0.201481	0.043286	3.78122e-06	-0.09826	0.394821	0.1155
genus..Eubacteriumbrachygroup.id.11296	renal cell cancer	rs73199919	T	C	-0.236717	0.0531335	8.15524e-06	-0.2231	0.0663743	0.1215
genus.Intestinimonas.id.2062	renal cell cancer	rs10262702	T	C	0.0918017	0.0194885	2.06e-06	-0.026728	0.0510045	0.600255
genus.Intestinimonas.id.2062	renal cell cancer	rs11258178	A	G	0.0660742	0.0134139	6.98e-07	-0.0103973	0.0335493	0.756627
genus.Intestinimonas.id.2062	renal cell cancer	rs11928843	G	A	-0.0607331	0.0132035	4.21e-06	-0.02042	0.03355	0.54276
genus.Intestinimonas.id.2062	renal cell cancer	rs12226153	A	G	-0.151142	0.0306922	5.12e-07	-0.00706024	0.140058	0.959796
genus.Intestinimonas.id.2062	renal cell cancer	rs17067892	C	T	0.107194	0.0250013	6.38e-06	0.0272281	0.0592492	0.645837
genus.Intestinimonas.id.2062	renal cell cancer	rs1859797	G	A	0.060368	0.0131793	4.12e-06	-0.00879501	0.033629	0.793683
genus.Intestinimonas.id.2062	renal cell cancer	rs2276760	A	G	-0.0685233	0.0152546	7.84e-06	0.0454232	0.0392808	0.247528
genus.Intestinimonas.id.2062	renal cell cancer	rs2731794	C	T	0.120632	0.0257529	1.92e-06	-0.0846934	0.0893886	0.343397
genus.Intestinimonas.id.2062	renal cell cancer	rs2930225	G	T	0.0729524	0.0152948	1.35e-06	-0.0289019	0.0397128	0.466754
genus.Intestinimonas.id.2062	renal cell cancer	rs4113676	A	C	-0.218507	0.0490152	7.42e-06	0.112617	0.143842	0.433675
genus.Intestinimonas.id.2062	renal cell cancer	rs4784055	T	C	-0.175324	0.038599	8.72e-07	0.101758	0.0770607	0.186671
genus.Intestinimonas.id.2062	renal cell cancer	rs62240188	G	A	0.130074	0.0267179	2.2e-06	0.00570254	0.0577767	0.921377
genus.Intestinimonas.id.2062	renal cell cancer	rs6934519	C	T	0.0692373	0.0151154	8.57e-06	-0.135253	0.0389018	0.000507458
genus.Intestinimonas.id.2062	renal cell cancer	rs716604	A	G	0.0818068	0.0165992	8.57e-07	-0.029976	0.0397114	0.450342
genus.Intestinimonas.id.2062	renal cell cancer	rs7170984	T	C	-0.0658116	0.0140767	2.98e-06	0.043516	0.0373043	0.243407
genus.Intestinimonas.id.2062	renal cell cancer	rs72982915	C	T	0.183158	0.0402743	4.91e-06	-0.0706034	0.0731095	0.334183
genus.Lachnoclostridium.id.11308	renal cell cancer	rs1031599	G	T	-0.078627	0.0175644	6.31e-06	-0.019236	0.0680865	0.777542
genus.Lachnoclostridium.id.11308	renal cell cancer	rs12566975	T	C	-0.0468097	0.0105787	9.57e-06	0.0487801	0.0336487	0.147147
genus.Lachnoclostridium.id.11308	renal cell cancer	rs1528479	G	A	-0.0497798	0.0111919	9.64e-06	0.0609067	0.0345843	0.0782204
genus.Lachnoclostridium.id.11308	renal cell cancer	rs1997204	T	C	-0.108075	0.0242022	5.97e-06	0.12714	0.0816563	0.119466
genus.Lachnoclostridium.id.11308	renal cell cancer	rs2385421	A	G	0.0746186	0.0180734	7.14e-06	-0.0901826	0.0517683	0.0815004
genus.Lachnoclostridium.id.11308	renal cell cancer	rs3821998	C	A	-0.0864066	0.0192519	6.72e-06	-0.0144425	0.0550725	0.793133
genus.Lachnoclostridium.id.11308	renal cell cancer	rs4738679	G	A	-0.0520267	0.011404	4.42e-06	0.0750477	0.0344163	0.0292139
genus.Lachnoclostridium.id.11308	renal cell cancer	rs6112314	A	C	-0.0561715	0.0108174	2.43e-07	0.00116875	0.035424	0.97368
genus.Lachnoclostridium.id.11308	renal cell cancer	rs615997	T	C	0.0511752	0.0106491	2.03e-06	-0.0634145	0.0334327	0.0578562
genus.Lachnoclostridium.id.11308	renal cell cancer	rs62285313	A	G	0.0864203	0.0181565	1.58e-06	0.00499852	0.0566825	0.92973
genus.Lachnoclostridium.id.11308	renal cell cancer	rs72829893	G	T	0.117472	0.0268103	5.58e-06	-0.0572878	0.0550188	0.297765
genus.Lachnoclostridium.id.11308	renal cell cancer	rs78068103	A	G	0.0886199	0.0194248	3.67e-06	-0.110297	0.0526344	0.0361235
genus.Lachnoclostridium.id.11308	renal cell cancer	rs789029	C	T	-0.0641289	0.0137974	3.75e-06	-0.0357857	0.0478331	0.454378
genus.Lactococcus.id.1851	renal cell cancer	rs12621813	G	A	0.108423	0.0239978	6.60829e-06	-0.04335	0.508628	0.06559
genus.Lactococcus.id.1851	renal cell cancer	rs17168302	G	A	0.191857	0.0424761	6.28602e-06	-0.0818	0.502458	0.122
genus.Lactococcus.id.1851	renal cell cancer	rs2293361	C	T	-0.199221	0.0430969	1.39593e-06	0.1553	0.218675	0.1263
genus.Lactococcus.id.1851	renal cell cancer	rs4766997	C	T	0.114599	0.023839	2.06145e-06	-0.1875	0.00429536	0.06566
genus.Lactococcus.id.1851	renal cell cancer	rs55910161	C	T	0.146426	0.0307367	2.36214e-06	-0.02794	0.737564	0.08338
genus.Lactococcus.id.1851	renal cell cancer	rs6674304	C	T	0.200758	0.0442121	6.17759e-06	-0.02821	0.810793	0.1178
family.Christensenellaceae.id.1866	renal pelvis cancer	rs117186816	G	A	-0.206476	0.0436362	6.51964e-06	-0.04472	0.637089	0.09478
family.Christensenellaceae.id.1866	renal pelvis cancer	rs12657403	A	G	0.078108	0.0171887	5.59276e-06	0.07347	0.222177	0.06018
family.Christensenellaceae.id.1866	renal pelvis cancer	rs4076564	G	A	-0.188623	0.039209	8.06105e-06	-0.08212	0.430229	0.1041
family.Christensenellaceae.id.1866	renal pelvis cancer	rs62573205	G	A	-0.0654804	0.0133503	1.48853e-06	0.002766	0.954707	0.0487
family.Christensenellaceae.id.1866	renal pelvis cancer	rs7211194	C	T	0.0492094	0.0110916	9.93998e-06	0.05158	0.184332	0.03885
family.Christensenellaceae.id.1866	renal pelvis cancer	rs72706624	G	T	0.0882626	0.0197575	6.3775e-06	0.07673	0.239276	0.0652
family.Christensenellaceae.id.1866	renal pelvis cancer	rs77867022	G	T	-0.160443	0.0379589	8.81983e-06	-0.2119	0.037325	0.1018
family.Christensenellaceae.id.1866	renal pelvis cancer	rs892686	A	G	0.0506107	0.0109651	4.12367e-06	0.04392	0.259717	0.03897
family.Christensenellaceae.id.1866	renal pelvis cancer	rs9608766	T	C	-0.0682134	0.01496	3.33084e-06	-0.1422	0.00588844	0.05164
family.Clostridiaceae1.id.1869	renal pelvis cancer	rs12186080	G	A	0.0748236	0.016246	5.33957e-06	-0.05766	0.268534	0.05212
family.Clostridiaceae1.id.1869	renal pelvis cancer	rs12341505	G	A	0.0814503	0.0179338	4.54486e-06	-0.06874	0.215576	0.05551
family.Clostridiaceae1.id.1869	renal pelvis cancer	rs2795528	G	A	-0.180969	0.0390911	3.80626e-06	0.2061	0.0130617	0.08303
family.Clostridiaceae1.id.1869	renal pelvis cancer	rs2817172	C	T	0.0563367	0.012392	5.27026e-06	-0.02491	0.535797	0.04023
family.Clostridiaceae1.id.1869	renal pelvis cancer	rs4723021	T	C	-0.106376	0.0241944	7.42147e-06	0.1326	0.101531	0.081
family.Clostridiaceae1.id.1869	renal pelvis cancer	rs550843	T	C	-0.0734787	0.0168383	7.09119e-06	0.09982	0.0933254	0.05949
family.Clostridiaceae1.id.1869	renal pelvis cancer	rs56188186	A	G	0.0967774	0.0217471	8.24444e-06	0.004621	0.946281	0.06857
family.Clostridiaceae1.id.1869	renal pelvis cancer	rs62397761	A	G	0.0615805	0.0136198	9.07706e-06	0.004957	0.909662	0.04369
genus.Clostridiumsensustricto1.id.1873	renal pelvis cancer	rs11264403	G	A	-0.139062	0.0334454	7.75544e-06	-0.0325	0.726106	0.0928
genus.Clostridiumsensustricto1.id.1873	renal pelvis cancer	rs115807074	A	G	-0.22736	0.0492575	4.31688e-06	0.08127	0.379228	0.09243
genus.Clostridiumsensustricto1.id.1873	renal pelvis cancer	rs116847295	C	T	0.110021	0.0246032	4.58118e-06	-0.03275	0.690876	0.08234
genus.Clostridiumsensustricto1.id.1873	renal pelvis cancer	rs12341505	G	A	0.0810718	0.0180121	4.82174e-06	-0.06874	0.215576	0.05551
genus.Clostridiumsensustricto1.id.1873	renal pelvis cancer	rs2795528	G	A	-0.184315	0.0392204	2.7204e-06	0.2061	0.0130617	0.08303
genus.Clostridiumsensustricto1.id.1873	renal pelvis cancer	rs2817172	C	T	0.058139	0.0124492	2.76655e-06	-0.02491	0.535797	0.04023
genus.Clostridiumsensustricto1.id.1873	renal pelvis cancer	rs550843	T	C	-0.0783246	0.0169209	2.05071e-06	0.09982	0.0933254	0.05949
genus..Eubacteriumeligensgroup.id.14372	renal pelvis cancer	rs12719051	A	G	0.0916626	0.0208183	7.11766e-06	0.1635	0.00801678	0.06166
genus..Eubacteriumeligensgroup.id.14372	renal pelvis cancer	rs182318	G	A	-0.0824941	0.0195615	8.39837e-06	-0.06262	0.379228	0.07122
genus..Eubacteriumeligensgroup.id.14372	renal pelvis cancer	rs2200429	A	G	-0.0888825	0.0198479	5.29721e-06	-0.1268	0.0625173	0.06806
genus..Eubacteriumeligensgroup.id.14372	renal pelvis cancer	rs265534	T	G	-0.0563756	0.0120127	2.26758e-06	-0.03816	0.329155	0.0391
genus..Eubacteriumeligensgroup.id.14372	renal pelvis cancer	rs4583233	A	C	0.0670205	0.0128122	2.83852e-07	0.009531	0.814723	0.04067
genus..Eubacteriumeligensgroup.id.14372	renal pelvis cancer	rs6923695	T	G	0.103268	0.0229525	4.87406e-06	0.07758	0.279319	0.07171
genus.Subdoligranulum.id.2070	testicular cancer	rs10065321	T	C	-0.0512828	0.0108105	2.10155e-06	0.1047	0.208257	0.08319
genus.Subdoligranulum.id.2070	testicular cancer	rs1667315	G	A	0.0485017	0.0107452	6.72143e-06	-0.1224	0.138548	0.08263
genus.Subdoligranulum.id.2070	testicular cancer	rs2114677	C	T	-0.104176	0.0230829	2.71726e-06	-0.05786	0.747997	0.1801
genus.Subdoligranulum.id.2070	testicular cancer	rs2171249	C	T	0.106744	0.0233213	4.50556e-06	-0.2426	0.124767	0.158
genus.Subdoligranulum.id.2070	testicular cancer	rs35940633	G	A	-0.0511008	0.011001	4.21698e-06	0.2581	0.00238232	0.08495
genus.Subdoligranulum.id.2070	testicular cancer	rs75158211	T	C	-0.072343	0.015933	7.52162e-06	-0.08731	0.478189	0.1231
genus.Subdoligranulum.id.2070	testicular cancer	rs76528319	G	T	-0.143279	0.0310662	7.41394e-06	0.4617	0.0220293	0.2016

## Sheet: S6
exposure	outcome	nSNP	method	pvalue	causal direction	steiger p
renal cell cancer	class.Alphaproteobacteria.id.2379	15	IVW	0.0255745	TRUE	0.575694
prostate cancer	genus..Eubacteriumcoprostanoligenesgroup.id.11375	9	IVW	0.00322719	FALSE	0.510658
renal pelvis cancer	genus..Eubacteriumeligensgroup.id.14372	11	IVW	0.0464972	FALSE	0.313765
renal pelvis cancer	genus.Howardella.id.2000	10	IVW	0.0457687	FALSE	0.640073
